# Supplementary material for: 1,1′,2,2′,3,3′,4,4′-Octa­methyl­ferro­cenium 2,5-dibromo-4-hy­droxy-3,6-dioxocyclo­hexa-1,4-dien-1-olate
Source: Acta Crystallogr Sect E Struct Rep Online. 2011 Jul 2;67(Pt 8):m1012. doi: 10.1107/S1600536811025499 (PMC3212108; doi:10.1107/S1600536811025499)
Supplement: Supplementary file 1 [file e-67-m1012-sup1.cif]

##############################################################################
#                                                                            #
# This CIF contains the data in a paper accepted for publication in          #
# Acta Crystallographica Section E. It conforms to the requirements of       #
# Notes for Authors for Acta Crystallographica Section E, and has been       #
# peer reviewed under the auspices of the IUCr Commission on Journals.       #
#                                                                            #
# Full details of the Crystallographic Information File format               #
# are given in the paper "The Crystallographic Information File (CIF):       #
# a New Standard Archive File for Crystallography" by S. R. Hall, F. H.      #
# Allen and I. D. Brown [Acta Cryst. (1991), A47, 655-685].                  #
#                                                                            #
# The current version of the core CIF dictionary is obtainable from          #
# ftp://ftp.iucr.org/pub/cif_core.dic.                                       #
#                                                                            #
# Software is freely available for graphical display of the structure(s)     #
# in this CIF. For information consult the CIF software page                 #
# http://www.iucr.org/resources/cif/software.                                #
#                                                                            #
# This file may be used for bona fide research purposes within the           #
# scientific community so long as proper attribution is given to the journal # 
# article from which it was obtained.                                        #
#                                                                            #
##############################################################################
data_I
_audit_creation_method     SHELXL-97
_chemical_name_systematic
;
1,1',2,2',3,3',4,4'-Octamethylferrocenium
2,5-dibromo-4-hydroxy-3,6-dioxocyclohexa-1,4-dien-1-olate
;
_chemical_name_common     'octamethylferrocenium bromanilate'
_chemical_formula_moiety     'C18 H26 Fe +, C6 H Br2 O4 -'
_chemical_formula_sum     'C24 H27 Br2 Fe O4'
_chemical_formula_iupac     '[Fe (C9 H13)2] (C6 H Br2 O4)'
_chemical_formula_weight     595.13
_chemical_melting_point     ?
_symmetry_cell_setting     orthorhombic
_symmetry_space_group_name_H-M     'P n m a'
_symmetry_space_group_name_Hall     '-P 2ac 2n'
loop_
    _symmetry_equiv_pos_as_xyz
    'x, y, z'
    '-x+1/2, -y, z+1/2'
    '-x, y+1/2, -z'
    'x+1/2, -y+1/2, -z+1/2'
    '-x, -y, -z'
    'x-1/2, y, -z-1/2'
    'x, -y-1/2, z'
    '-x-1/2, y-1/2, z-1/2'
_cell_length_a     14.7106(15)
_cell_length_b     10.4938(11)
_cell_length_c     14.9461(15)
_cell_angle_alpha     90.00
_cell_angle_beta     90.00
_cell_angle_gamma     90.00
_cell_volume     2307.2(4)
_cell_formula_units_Z     4
_cell_measurement_reflns_used     1436
_cell_measurement_theta_min     2.73
_cell_measurement_theta_max     23.98
_cell_measurement_temperature     173(2)
_exptl_crystal_description     needle
_exptl_crystal_colour     violet
_exptl_crystal_size_max     0.38
_exptl_crystal_size_mid     0.08
_exptl_crystal_size_min     0.08
_exptl_crystal_density_diffrn     1.713
_exptl_crystal_density_meas     ?
_exptl_crystal_density_method     'not measured'
_exptl_crystal_F_000     1196
_exptl_absorpt_coefficient_mu     4.146
_exptl_absorpt_correction_type     multi-scan
_exptl_absorpt_process_details     '(SADABS; Sheldrick, 1996)'
_exptl_absorpt_correction_T_min     0.3055
_exptl_absorpt_correction_T_max     0.7462
_exptl_special_details
;
;
_diffrn_ambient_temperature     173(2)
_diffrn_radiation_type     MoK\a
_diffrn_radiation_wavelength     0.71073
_diffrn_radiation_source     'fine-focus sealed tube'
_diffrn_radiation_monochromator     graphite
_diffrn_measurement_device_type     'Bruker APEX CCD'
_diffrn_measurement_method     '\f and \w'
_diffrn_detector_area_resol_mean     ?
_diffrn_reflns_number     14287
_diffrn_reflns_av_R_equivalents     0.0867
_diffrn_reflns_av_sigmaI/netI     0.0637
_diffrn_reflns_theta_min     1.94
_diffrn_reflns_theta_max     27.52
_diffrn_reflns_theta_full     27.52
_diffrn_measured_fraction_theta_max     0.999
_diffrn_measured_fraction_theta_full     0.999
_diffrn_reflns_limit_h_min     -19
_diffrn_reflns_limit_h_max     18
_diffrn_reflns_limit_k_min     -13
_diffrn_reflns_limit_k_max     13
_diffrn_reflns_limit_l_min     -19
_diffrn_reflns_limit_l_max     15
_diffrn_standards_number     ?
_diffrn_standards_interval_count     ?
_diffrn_standards_interval_time     ?
_diffrn_standards_decay_%     ?
_refine_special_details
;
;
_reflns_number_total     2804
_reflns_number_gt     1699
_reflns_threshold_expression     I>2\s(I)
_refine_ls_structure_factor_coef     Fsqd
_refine_ls_matrix_type     full
_refine_ls_R_factor_all     0.0928
_refine_ls_R_factor_gt     0.0409
_refine_ls_wR_factor_gt     0.0703
_refine_ls_wR_factor_ref     0.0839
_refine_ls_goodness_of_fit_ref     0.998
_refine_ls_restrained_S_all     0.998
_refine_ls_number_reflns     2804
_refine_ls_number_parameters     167
_refine_ls_number_restraints     0
_refine_ls_hydrogen_treatment     mixed
_refine_ls_weighting_scheme     calc
_refine_ls_weighting_details
                 'calc w=1/[\s^2^(Fo^2^)+(0.0320P)^2^] where P=(Fo^2^+2Fc^2^)/3'
_atom_sites_solution_hydrogens     geom
_atom_sites_solution_primary     direct
_atom_sites_solution_secondary     difmap
_refine_ls_shift/su_max     0.001
_refine_ls_shift/su_mean     0.000
_refine_diff_density_max     0.561
_refine_diff_density_min     -0.389
_refine_ls_extinction_method     none
_refine_ls_extinction_coef     ?
loop_
    _atom_type_symbol
    _atom_type_description
    _atom_type_scat_dispersion_real
    _atom_type_scat_dispersion_imag
    _atom_type_scat_source
    'C' 'C' 0.0033 0.0016
                         'International Tables Vol C Tables 4.2.6.8 and 6.1.1.4'
    'H' 'H' 0.0000 0.0000
                         'International Tables Vol C Tables 4.2.6.8 and 6.1.1.4'
    'O' 'O' 0.0106 0.0060
                         'International Tables Vol C Tables 4.2.6.8 and 6.1.1.4'
    'Fe' 'Fe' 0.3463 0.8444
                         'International Tables Vol C Tables 4.2.6.8 and 6.1.1.4'
    'Br' 'Br' -0.2901 2.4595
                         'International Tables Vol C Tables 4.2.6.8 and 6.1.1.4'
_computing_data_collection     'SMART (Bruker, 2007)'
_computing_cell_refinement     'SAINT (Bruker, 2007)'
_computing_data_reduction     'SAINT (Bruker, 2007)'
_computing_structure_solution     'SHELXS97 (Sheldrick, 2008)'
_computing_structure_refinement     'SHELXL97 (Sheldrick, 2008)'
_computing_molecular_graphics     'SHELXTL (Sheldrick, 2008)'
_computing_publication_material     'SHELXTL (Sheldrick, 2008)'
loop_
    _atom_site_type_symbol
    _atom_site_label
    _atom_site_fract_x
    _atom_site_fract_y
    _atom_site_fract_z
    _atom_site_U_iso_or_equiv
    _atom_site_adp_type
    _atom_site_calc_flag
    _atom_site_refinement_flags
    _atom_site_occupancy
    _atom_site_symmetry_multiplicity
    _atom_site_disorder_assembly
    _atom_site_disorder_group
    Br Br1 0.62817(4) 0.2500 0.60939(4) 0.04543(19) Uani d S 1 2 . .
    Br Br2 0.89861(5) 0.2500 0.25105(4) 0.0542(2) Uani d S 1 2 . .
    Fe Fe1 0.24413(4) 0.2500 0.60312(4) 0.02121(17) Uani d S 1 2 . .
    C C2 0.2127(2) 0.0859(3) 0.5266(2) 0.0264(8) Uani d . 1 1 . .
    C C1 0.1616(2) 0.0870(3) 0.6081(2) 0.0266(8) Uani d . 1 1 . .
    C C5 0.2252(2) 0.0881(3) 0.6802(2) 0.0298(8) Uani d . 1 1 . .
    H H5 0.2094 0.0869 0.7453 0.036 Uiso calc R 1 1 . .
    C C3 0.3072(2) 0.0853(3) 0.5494(2) 0.0256(8) Uani d . 1 1 . .
    C C4 0.3147(2) 0.0867(3) 0.6443(2) 0.0285(8) Uani d . 1 1 . .
    C C8 0.3846(2) 0.0811(4) 0.4848(2) 0.0410(10) Uani d . 1 1 . .
    H H8A 0.4334 0.1372 0.5058 0.062 Uiso calc R 1 1 . .
    H H8B 0.3637 0.1097 0.4259 0.062 Uiso calc R 1 1 . .
    H H8C 0.4074 -0.0064 0.4803 0.062 Uiso calc R 1 1 . .
    C C7 0.1734(3) 0.0829(3) 0.4341(2) 0.0389(10) Uani d . 1 1 . .
    H H7A 0.1633 -0.0057 0.4160 0.058 Uiso calc R 1 1 . .
    H H7B 0.2157 0.1236 0.3923 0.058 Uiso calc R 1 1 . .
    H H7C 0.1154 0.1288 0.4335 0.058 Uiso calc R 1 1 . .
    C C9 0.4003(2) 0.0809(4) 0.6978(3) 0.0420(10) Uani d . 1 1 . .
    H H9A 0.4187 -0.0083 0.7052 0.063 Uiso calc R 1 1 . .
    H H9B 0.3899 0.1192 0.7567 0.063 Uiso calc R 1 1 . .
    H H9C 0.4484 0.1278 0.6666 0.063 Uiso calc R 1 1 . .
    C C6 0.0605(2) 0.0820(3) 0.6176(2) 0.0415(10) Uani d . 1 1 . .
    H H6A 0.0323 0.1336 0.5705 0.062 Uiso calc R 1 1 . .
    H H6B 0.0430 0.1155 0.6763 0.062 Uiso calc R 1 1 . .
    H H6C 0.0399 -0.0065 0.6121 0.062 Uiso calc R 1 1 . .
    C C12 0.7307(4) 0.2500 0.3449(3) 0.0328(13) Uani d S 1 2 . .
    C C10 0.7062(4) 0.2500 0.5083(3) 0.0324(13) Uani d S 1 2 . .
    C C11 0.6678(4) 0.2500 0.4242(3) 0.0357(13) Uani d S 1 2 . .
    C C15 0.8004(4) 0.2500 0.5240(4) 0.0332(13) Uani d S 1 2 . .
    C C14 0.8635(4) 0.2500 0.4391(4) 0.0365(13) Uani d S 1 2 . .
    C C13 0.8211(4) 0.2500 0.3525(3) 0.0366(13) Uani d S 1 2 . .
    O O1 0.5845(3) 0.2500 0.4037(2) 0.0482(10) Uani d S 1 2 . .
    O O4 0.8385(3) 0.2500 0.5975(2) 0.0473(11) Uani d S 1 2 . .
    O O3 0.9454(3) 0.2500 0.4508(3) 0.0532(11) Uani d S 1 2 . .
    O O2 0.6862(3) 0.2500 0.2669(2) 0.0457(11) Uani d S 1 2 . .
    H H1 0.625(5) 0.2500 0.297(6) 0.13(3) Uiso d S 1 2 . .
loop_
    _atom_site_aniso_label
    _atom_site_aniso_U_11
    _atom_site_aniso_U_22
    _atom_site_aniso_U_33
    _atom_site_aniso_U_12
    _atom_site_aniso_U_13
    _atom_site_aniso_U_23
    Br1 0.0608(5) 0.0432(4) 0.0323(3) 0.000 0.0033(3) 0.000
    Br2 0.0666(5) 0.0589(4) 0.0373(4) 0.000 0.0083(3) 0.000
    Fe1 0.0223(4) 0.0178(3) 0.0235(4) 0.000 -0.0008(3) 0.000
    C2 0.032(2) 0.0177(17) 0.030(2) -0.0013(16) -0.0022(16) -0.0020(15)
    C1 0.0208(18) 0.0214(18) 0.038(2) -0.0037(14) 0.0036(16) 0.0001(17)
    C5 0.040(2) 0.0222(19) 0.027(2) -0.0008(16) 0.0022(17) 0.0046(15)
    C3 0.027(2) 0.0155(17) 0.034(2) 0.0029(15) 0.0043(15) -0.0034(16)
    C4 0.031(2) 0.0206(19) 0.034(2) 0.0040(16) -0.0047(16) -0.0004(16)
    C8 0.038(3) 0.035(2) 0.050(3) 0.0073(18) 0.0156(19) -0.003(2)
    C7 0.055(3) 0.029(2) 0.032(2) -0.0029(19) -0.0125(18) -0.0037(18)
    C9 0.040(2) 0.035(2) 0.051(3) -0.0002(19) -0.0165(19) 0.005(2)
    C6 0.028(2) 0.036(2) 0.060(3) -0.0081(18) 0.0086(19) 0.003(2)
    C12 0.049(4) 0.026(3) 0.024(3) 0.000 -0.010(3) 0.000
    C10 0.049(4) 0.028(3) 0.020(3) 0.000 -0.001(2) 0.000
    C11 0.050(4) 0.027(3) 0.030(3) 0.000 -0.006(3) 0.000
    C15 0.055(4) 0.014(3) 0.031(3) 0.000 -0.006(3) 0.000
    C14 0.041(4) 0.029(3) 0.040(3) 0.000 -0.004(3) 0.000
    C13 0.051(4) 0.027(3) 0.032(3) 0.000 0.001(3) 0.000
    O1 0.046(3) 0.055(3) 0.043(2) 0.000 -0.011(2) 0.000
    O4 0.064(3) 0.045(3) 0.033(2) 0.000 -0.016(2) 0.000
    O3 0.048(3) 0.060(3) 0.051(3) 0.000 -0.006(2) 0.000
    O2 0.060(3) 0.053(3) 0.024(2) 0.000 -0.014(2) 0.000
_geom_special_details
;
;
loop_
    _geom_bond_atom_site_label_1
    _geom_bond_atom_site_label_2
    _geom_bond_site_symmetry_2
    _geom_bond_distance
    _geom_bond_publ_flag
    Br1 C10 . 1.898(5) ?
    Br2 C13 . 1.897(5) ?
    Fe1 C5 7_565 2.072(3) ?
    Fe1 C5 . 2.072(3) ?
    Fe1 C4 7_565 2.096(3) ?
    Fe1 C4 . 2.096(3) ?
    Fe1 C1 7_565 2.099(3) ?
    Fe1 C1 . 2.099(3) ?
    Fe1 C2 7_565 2.119(3) ?
    Fe1 C2 . 2.119(3) ?
    Fe1 C3 7_565 2.120(3) ?
    Fe1 C3 . 2.120(3) ?
    C2 C1 . 1.432(4) ?
    C2 C3 . 1.433(5) ?
    C2 C7 . 1.499(4) ?
    C1 C5 . 1.427(5) ?
    C1 C6 . 1.495(4) ?
    C5 C4 . 1.422(5) ?
    C5 H5 . 1.0000 ?
    C3 C4 . 1.421(5) ?
    C3 C8 . 1.493(4) ?
    C4 C9 . 1.493(4) ?
    C8 H8A . 0.9800 ?
    C8 H8B . 0.9800 ?
    C8 H8C . 0.9800 ?
    C7 H7A . 0.9800 ?
    C7 H7B . 0.9800 ?
    C7 H7C . 0.9800 ?
    C9 H9A . 0.9800 ?
    C9 H9B . 0.9800 ?
    C9 H9C . 0.9800 ?
    C6 H6A . 0.9800 ?
    C6 H6B . 0.9800 ?
    C6 H6C . 0.9800 ?
    C12 C13 . 1.334(7) ?
    C12 O2 . 1.337(6) ?
    C12 C11 . 1.505(7) ?
    C10 C11 . 1.378(7) ?
    C10 C15 . 1.405(7) ?
    C11 O1 . 1.262(6) ?
    C15 O4 . 1.234(6) ?
    C15 C14 . 1.571(7) ?
    C14 O3 . 1.218(6) ?
    C14 C13 . 1.437(7) ?
    O2 H1 . 1.01(8) ?
loop_
    _geom_angle_atom_site_label_1
    _geom_angle_atom_site_label_2
    _geom_angle_atom_site_label_3
    _geom_angle_site_symmetry_1
    _geom_angle_site_symmetry_3
    _geom_angle
    _geom_angle_publ_flag
    C5 Fe1 C5 7_565 . 110.2(2) ?
    C5 Fe1 C4 7_565 7_565 39.90(13) ?
    C5 Fe1 C4 . 7_565 125.03(14) ?
    C5 Fe1 C4 7_565 . 125.03(14) ?
    C5 Fe1 C4 . . 39.90(13) ?
    C4 Fe1 C4 7_565 . 109.68(19) ?
    C5 Fe1 C1 7_565 7_565 40.01(13) ?
    C5 Fe1 C1 . 7_565 124.82(13) ?
    C4 Fe1 C1 7_565 7_565 67.03(14) ?
    C4 Fe1 C1 . 7_565 160.47(14) ?
    C5 Fe1 C1 7_565 . 124.82(13) ?
    C5 Fe1 C1 . . 40.00(13) ?
    C4 Fe1 C1 7_565 . 160.47(14) ?
    C4 Fe1 C1 . . 67.03(14) ?
    C1 Fe1 C1 7_565 . 109.18(18) ?
    C5 Fe1 C2 7_565 7_565 66.68(13) ?
    C5 Fe1 C2 . 7_565 159.65(14) ?
    C4 Fe1 C2 7_565 7_565 66.55(13) ?
    C4 Fe1 C2 . 7_565 158.63(14) ?
    C1 Fe1 C2 7_565 7_565 39.67(12) ?
    C1 Fe1 C2 . 7_565 123.73(13) ?
    C5 Fe1 C2 7_565 . 159.65(14) ?
    C5 Fe1 C2 . . 66.68(13) ?
    C4 Fe1 C2 7_565 . 158.63(14) ?
    C4 Fe1 C2 . . 66.55(13) ?
    C1 Fe1 C2 7_565 . 123.73(13) ?
    C1 Fe1 C2 . . 39.68(12) ?
    C2 Fe1 C2 7_565 . 108.75(18) ?
    C5 Fe1 C3 7_565 7_565 66.45(14) ?
    C5 Fe1 C3 . 7_565 159.74(13) ?
    C4 Fe1 C3 7_565 7_565 39.41(13) ?
    C4 Fe1 C3 . 7_565 124.10(13) ?
    C1 Fe1 C3 7_565 7_565 66.56(13) ?
    C1 Fe1 C3 . 7_565 158.65(14) ?
    C2 Fe1 C3 7_565 7_565 39.52(12) ?
    C2 Fe1 C3 . 7_565 123.65(14) ?
    C5 Fe1 C3 7_565 . 159.74(13) ?
    C5 Fe1 C3 . . 66.45(14) ?
    C4 Fe1 C3 7_565 . 124.10(13) ?
    C4 Fe1 C3 . . 39.41(13) ?
    C1 Fe1 C3 7_565 . 158.65(14) ?
    C1 Fe1 C3 . . 66.56(13) ?
    C2 Fe1 C3 7_565 . 123.66(14) ?
    C2 Fe1 C3 . . 39.52(12) ?
    C3 Fe1 C3 7_565 . 109.26(18) ?
    C1 C2 C3 . . 107.8(3) ?
    C1 C2 C7 . . 125.7(3) ?
    C3 C2 C7 . . 126.5(3) ?
    C1 C2 Fe1 . . 69.42(18) ?
    C3 C2 Fe1 . . 70.27(18) ?
    C7 C2 Fe1 . . 126.8(2) ?
    C5 C1 C2 . . 107.4(3) ?
    C5 C1 C6 . . 125.5(3) ?
    C2 C1 C6 . . 127.0(3) ?
    C5 C1 Fe1 . . 68.97(18) ?
    C2 C1 Fe1 . . 70.90(18) ?
    C6 C1 Fe1 . . 127.4(2) ?
    C4 C5 C1 . . 108.8(3) ?
    C4 C5 Fe1 . . 70.95(19) ?
    C1 C5 Fe1 . . 71.03(19) ?
    C4 C5 H5 . . 125.6 ?
    C1 C5 H5 . . 125.6 ?
    Fe1 C5 H5 . . 125.6 ?
    C4 C3 C2 . . 108.2(3) ?
    C4 C3 C8 . . 125.9(3) ?
    C2 C3 C8 . . 125.9(3) ?
    C4 C3 Fe1 . . 69.39(19) ?
    C2 C3 Fe1 . . 70.21(18) ?
    C8 C3 Fe1 . . 127.1(2) ?
    C3 C4 C5 . . 107.8(3) ?
    C3 C4 C9 . . 126.8(3) ?
    C5 C4 C9 . . 125.4(3) ?
    C3 C4 Fe1 . . 71.20(19) ?
    C5 C4 Fe1 . . 69.14(19) ?
    C9 C4 Fe1 . . 127.5(2) ?
    C3 C8 H8A . . 109.5 ?
    C3 C8 H8B . . 109.5 ?
    H8A C8 H8B . . 109.5 ?
    C3 C8 H8C . . 109.5 ?
    H8A C8 H8C . . 109.5 ?
    H8B C8 H8C . . 109.5 ?
    C2 C7 H7A . . 109.5 ?
    C2 C7 H7B . . 109.5 ?
    H7A C7 H7B . . 109.5 ?
    C2 C7 H7C . . 109.5 ?
    H7A C7 H7C . . 109.5 ?
    H7B C7 H7C . . 109.5 ?
    C4 C9 H9A . . 109.5 ?
    C4 C9 H9B . . 109.5 ?
    H9A C9 H9B . . 109.5 ?
    C4 C9 H9C . . 109.5 ?
    H9A C9 H9C . . 109.5 ?
    H9B C9 H9C . . 109.5 ?
    C1 C6 H6A . . 109.5 ?
    C1 C6 H6B . . 109.5 ?
    H6A C6 H6B . . 109.5 ?
    C1 C6 H6C . . 109.5 ?
    H6A C6 H6C . . 109.5 ?
    H6B C6 H6C . . 109.5 ?
    C13 C12 O2 . . 124.2(5) ?
    C13 C12 C11 . . 123.1(5) ?
    O2 C12 C11 . . 112.7(5) ?
    C11 C10 C15 . . 123.9(5) ?
    C11 C10 Br1 . . 118.5(4) ?
    C15 C10 Br1 . . 117.6(4) ?
    O1 C11 C10 . . 128.3(5) ?
    O1 C11 C12 . . 114.0(5) ?
    C10 C11 C12 . . 117.8(5) ?
    O4 C15 C10 . . 126.6(5) ?
    O4 C15 C14 . . 116.8(5) ?
    C10 C15 C14 . . 116.6(4) ?
    O3 C14 C13 . . 123.9(5) ?
    O3 C14 C15 . . 118.0(5) ?
    C13 C14 C15 . . 118.1(5) ?
    C12 C13 C14 . . 120.6(5) ?
    C12 C13 Br2 . . 122.1(4) ?
    C14 C13 Br2 . . 117.4(4) ?
    C12 O2 H1 . . 92(5) ?
loop_
    _geom_hbond_atom_site_label_D
    _geom_hbond_atom_site_label_H
    _geom_hbond_atom_site_label_A
    _geom_hbond_site_symmetry_D
    _geom_hbond_site_symmetry_H
    _geom_hbond_site_symmetry_A
    _geom_hbond_distance_DH
    _geom_hbond_distance_HA
    _geom_hbond_distance_DA
    _geom_hbond_angle_DHA
    _geom_hbond_publ_flag
    O2 H1 O1 . . . 1.01(8) 1.70(9) 2.534(5) 137(7) yes
data_global
_journal_date_recd_electronic     2011-06-15
_journal_date_accepted     2011-06-28
_journal_name_full     'Acta Crystallographica, Section E'
_journal_year     2011
_journal_volume     67
_journal_issue      8
_journal_page_first     m1012
_journal_page_last     m1012
_journal_paper_category     QM
_journal_coeditor_code     HY2444
_publ_contact_author_name     'Tomoyuki Mochida'
_publ_contact_author_address
;
Department of Chemistry, Graduate School of Science
Kobe University
Rokkodai, Nada, Hyogo 657-8501
Japan
;
_publ_contact_author_email     'tmochida@platinum.kobe-u.ac.jp'
_publ_contact_author_fax     '+81-78-803-5679'
_publ_contact_author_phone     '+81-78-803-5679'
_publ_section_title
;
1,1',2,2',3,3',4,4'-Octamethylferrocenium
2,5-dibromo-4-hydroxy-3,6-dioxocyclohexa-1,4-dien-1-olate
;
loop_
    _publ_author_name
    _publ_author_address
    'Mochida, Tomoyuki'
;
Department of Chemistry, Graduate School of Science
Kobe University
Rokkodai, Nada, Hyogo 657-8501
Japan
;
