# Supplementary material for: 1,1′,2,2′,3,3′,4,4′-Octa­methyl­ferro­cenium 2,5-dibromo-4-hy­droxy-3,6-dioxocyclo­hexa-1,4-dien-1-olate
Source: Acta Crystallogr Sect E Struct Rep Online. 2011 Jul 2;67(Pt 8):m1012. doi: 10.1107/S1600536811025499 (PMC3212108; doi:10.1107/S1600536811025499)
Supplement: Supplementary file 2 [file e-67-m1012-Isup2.hkl]

# 
# h,k,l, Fc-squared, Fo-squared, sigma(Fo-squared) and status flag 
# 
data_I
_shelx_title ' OctMeBAPnma in Pnma' 
_shelx_refln_list_code          4 
_shelx_F_calc_maximum      457.76 
_exptl_crystal_F_000      1196.00 
_reflns_d_resolution_high  0.7690 
 
loop_ 
 _symmetry_equiv_pos_as_xyz 
 'x, y, z' 
 '-x+1/2, -y, z+1/2' 
 '-x, y+1/2, -z' 
 'x+1/2, -y+1/2, -z+1/2' 
 '-x, -y, -z' 
 'x-1/2, y, -z-1/2' 
 'x, -y-1/2, z' 
 '-x-1/2, y-1/2, z-1/2' 
 
_cell_length_a    14.7106 
_cell_length_b    10.4938 
_cell_length_c    14.9461 
_cell_angle_alpha  90.000 
_cell_angle_beta   90.000 
_cell_angle_gamma  90.000 
 
_shelx_F_squared_multiplier     1.000 
 
loop_ 
 _refln_index_h 
 _refln_index_k 
 _refln_index_l 
 _refln_F_squared_calc 
 _refln_F_squared_meas 
 _refln_F_squared_sigma 
 _refln_observed_status 
   2   0   0    69925.38    70806.15    953.51 o 
   4   0   0    37219.43    35492.59    625.89 o 
   6   0   0     9218.63     9326.91    232.35 o 
   8   0   0     2933.80     2459.17    254.56 o 
  10   0   0      214.67      357.24    100.25 o 
  12   0   0       69.95     -135.36    135.36 o 
  14   0   0     2478.16     2200.18    269.05 o 
  16   0   0      896.95     1122.51    251.32 o 
  18   0   0        5.76      -44.42    196.68 o 
   2   1   0        3.88       12.79     13.69 o 
   4   1   0    12599.81    13398.64    189.83 o 
   6   1   0     1063.73     1160.73     52.51 o 
   8   1   0      715.42      616.98     71.69 o 
  10   1   0     4300.15     4109.60    157.69 o 
  12   1   0     6387.22     6208.65    254.95 o 
  14   1   0       24.06       -1.97    105.71 o 
  16   1   0        1.45       50.07    120.47 o 
  18   1   0      722.86      662.34    176.16 o 
   0   2   0   140963.88   148225.80   3383.59 o 
   2   2   0     6694.68     6615.38    103.41 o 
   4   2   0    10823.00    10173.18    154.87 o 
   6   2   0    10549.78    10254.84    167.76 o 
   8   2   0    16938.64    16826.17    258.74 o 
  10   2   0      593.25      532.46     86.62 o 
  12   2   0      218.39      281.63     93.51 o 
  14   2   0     1250.43     1398.25    135.02 o 
  16   2   0      703.61      743.39    246.74 o 
  18   2   0      512.75      497.49    173.49 o 
   2   3   0      125.35      148.31     46.80 o 
   4   3   0     2286.19     2243.95     66.93 o 
   6   3   0     4238.46     4306.59     99.39 o 
   8   3   0       49.14        9.21     37.43 o 
  10   3   0     3018.83     2999.91    143.84 o 
  12   3   0       61.75       42.78     83.54 o 
  14   3   0      796.81      821.55    203.08 o 
  16   3   0       11.76       25.18    108.01 o 
  18   3   0     1141.21     1270.08    205.23 o 
   0   4   0    83396.40    85689.95   2024.77 o 
   2   4   0     3132.47     2888.59    169.57 o 
   4   4   0     8124.59     8013.75    140.86 o 
   6   4   0     8793.98     8562.12    221.08 o 
   8   4   0    13108.55    13658.49    225.81 o 
  10   4   0      488.54      424.37     90.42 o 
  12   4   0      282.71      241.13     91.87 o 
  14   4   0      964.59      957.90    129.56 o 
  16   4   0      673.56      767.96    134.04 o 
  18   4   0      507.48      281.00    170.32 o 
   2   5   0       29.58       25.45     49.68 o 
   4   5   0     3853.29     3931.75    113.16 o 
   6   5   0      177.67      209.74     45.01 o 
   8   5   0      395.81      339.29     75.74 o 
  10   5   0     1841.88     1812.84    130.26 o 
  12   5   0     3821.57     3801.59    179.99 o 
  14   5   0       27.66      -17.92    106.97 o 
  16   5   0        8.61       50.49    119.36 o 
   0   6   0   209544.38   208530.80   4827.29 o 
   2   6   0    19503.12    20633.58   1152.96 o 
   4   6   0     6325.16     6363.01    139.33 o 
   6   6   0     2988.11     2725.37     97.39 o 
   8   6   0     2202.78     2066.03    126.73 o 
  10   6   0       41.06       97.26     83.35 o 
  12   6   0       62.22      117.40     92.80 o 
  14   6   0     1261.59     1239.47    149.48 o 
  16   6   0      593.35      333.51    155.42 o 
   2   7   0      100.46       97.60     72.90 o 
   4   7   0     2265.15     2294.12     94.72 o 
   6   7   0       94.92       92.26     54.34 o 
   8   7   0      166.54       53.94    104.45 o 
  10   7   0     2095.13     2238.72    174.41 o 
  12   7   0     3009.11     3199.44    183.04 o 
  14   7   0       75.85      -16.67    162.47 o 
  16   7   0       23.40     -139.11    139.11 o 
   0   8   0    28297.63    27061.84    810.70 o 
   2   8   0     1857.61     1976.65    140.99 o 
   4   8   0     1083.14     1067.09     82.45 o 
   6   8   0     2625.31     2620.49    183.70 o 
   8   8   0     4924.72     4807.68    185.94 o 
  10   8   0      493.07      553.21    109.84 o 
  12   8   0      130.91        1.41    141.20 o 
  14   8   0      451.78      217.54    151.40 o 
   2   9   0       92.29      174.49     79.06 o 
   4   9   0      303.95      337.44     79.60 o 
   6   9   0      573.17      574.91    115.99 o 
   8   9   0       34.47       80.22     92.65 o 
  10   9   0      741.73      629.75    155.21 o 
  12   9   0       81.43        9.94    134.50 o 
  14   9   0      186.26      -20.16    148.57 o 
   0  10   0     8534.71     9009.49    428.19 o 
   2  10   0      609.20      607.36    130.67 o 
   4  10   0      363.40      407.45    129.96 o 
   6  10   0     1789.77     1899.49    144.85 o 
   8  10   0     3228.60     3696.33    246.22 o 
  10  10   0      355.89      513.74    161.77 o 
  12  10   0       97.62      119.08    161.76 o 
   2  11   0       29.91       65.14    116.52 o 
   4  11   0      301.84      198.56     98.37 o 
   6  11   0       19.08       50.99    125.36 o 
   8  11   0       22.55      206.60    147.04 o 
  10  11   0      294.37      503.47    178.71 o 
   0  12   0    22128.96    24415.12    875.77 o 
   2  12   0     3783.32     3753.77    230.65 o 
   4  12   0      105.40      363.59    157.61 o 
   6  12   0      261.53      210.59    213.89 o 
   8  12   0      193.89      229.26    171.38 o 
   2  13   0       49.64      277.19    240.27 o 
   4  13   0      122.56      -36.08    219.00 o 
   1   0   1      878.09      871.98     36.28 o 
   2   0   1    18694.55    19227.82    239.69 o 
   3   0   1     2146.09     2256.23     57.75 o 
   4   0   1     8109.82     7967.29    117.83 o 
   5   0   1    15823.21    16193.20    208.33 o 
   6   0   1     6866.73     6976.81    121.70 o 
   7   0   1     3180.26     3312.91    123.28 o 
   8   0   1     2163.98     1997.28     86.88 o 
   9   0   1     3383.08     3586.85    184.03 o 
  10   0   1     5549.31     5858.96    296.36 o 
  11   0   1      498.23      401.06     90.41 o 
  12   0   1      580.71      515.11    237.18 o 
  13   0   1     2720.77     2537.15    305.86 o 
  14   0   1       25.49      -31.20    195.32 o 
  15   0   1      869.82      793.90    152.78 o 
  16   0   1      251.89      426.01    183.12 o 
  17   0   1       53.06        5.77    138.18 o 
  18   0   1       25.09       54.72    140.77 o 
  19   0   1       98.76       25.02    155.59 o 
   0   1   1      457.11      439.90     14.01 o 
   1   1   1       21.24       12.49      7.25 o 
   2   1   1     7368.88     7940.89     80.74 o 
   3   1   1    20701.84    22337.38    203.22 o 
   4   1   1     5799.07     5998.11     73.26 o 
   5   1   1    14365.73    14500.90    142.77 o 
   6   1   1      570.83      560.29     40.23 o 
   7   1   1      568.18      616.10     59.30 o 
   8   1   1     3212.89     3070.86     76.08 o 
   9   1   1       19.55      -10.14     41.23 o 
  10   1   1     7076.33     6675.36    140.58 o 
  11   1   1     1455.34     1468.05    100.35 o 
  12   1   1      103.30       87.28     67.39 o 
  13   1   1     2351.90     2293.62    113.01 o 
  14   1   1       84.86       55.22     71.43 o 
  15   1   1      350.60      361.88    127.73 o 
  16   1   1      827.45      978.36    118.95 o 
  17   1   1       10.13      -84.25     84.25 o 
  18   1   1      134.51       94.48    105.23 o 
  19   1   1       87.82      140.54    111.50 o 
   1   2   1     1922.01     1877.36     39.21 o 
   2   2   1    28126.17    27664.88    280.34 o 
   3   2   1     2238.96     2341.73     48.63 o 
   4   2   1     4211.01     4191.13     68.17 o 
   5   2   1     1307.04     1289.04     42.56 o 
   6   2   1    13644.46    13388.81    160.10 o 
   7   2   1     1330.95     1187.73     48.71 o 
   8   2   1     3376.08     3343.87     78.22 o 
   9   2   1      172.70      208.37     40.20 o 
  10   2   1     1935.28     1988.84     73.44 o 
  11   2   1      203.26      160.86     57.81 o 
  12   2   1      987.03     1070.31     90.19 o 
  13   2   1       14.46        2.52     58.53 o 
  14   2   1       14.87      -27.93     62.60 o 
  15   2   1      273.72      223.70     81.46 o 
  16   2   1      176.13      117.88     82.99 o 
  17   2   1       69.09      -60.98     90.39 o 
  18   2   1       28.16       77.05    105.73 o 
   0   3   1    39093.45    41636.36    715.34 o 
   1   3   1    84962.67    87705.84    915.55 o 
   2   3   1     1126.80     1095.17     37.07 o 
   3   3   1    18511.25    18781.75    194.55 o 
   4   3   1     3730.20     3611.33     56.46 o 
   5   3   1    17589.39    17576.38    194.14 o 
   6   3   1     1588.45     1465.90     51.22 o 
   7   3   1     5457.45     5889.42    100.80 o 
   8   3   1     7298.24     7204.30    117.53 o 
   9   3   1     2106.04     2396.28    129.06 o 
  10   3   1     7602.54     7642.01    133.46 o 
  11   3   1     2602.63     2624.17    130.66 o 
  12   3   1      116.73       75.49     61.40 o 
  13   3   1     2339.38     2081.79    103.43 o 
  14   3   1      101.06      132.13     66.38 o 
  15   3   1       33.31      -20.01     69.93 o 
  16   3   1      911.56      824.38     95.61 o 
  17   3   1      112.28     -103.37    103.37 o 
  18   3   1      417.10      476.68    136.99 o 
   1   4   1     1445.48     1407.57     64.20 o 
   2   4   1    16522.98    15695.60    185.12 o 
   3   4   1     1573.93     1597.61     46.17 o 
   4   4   1     2651.35     2683.07     52.91 o 
   5   4   1     1521.00     1505.63     66.40 o 
   6   4   1     8897.76     8440.12    123.22 o 
   7   4   1      962.11      922.41     49.99 o 
   8   4   1     2260.42     2096.27     70.67 o 
   9   4   1      367.73      492.34     52.48 o 
  10   4   1     1386.71     1321.99     99.49 o 
  11   4   1      238.97      272.97     65.68 o 
  12   4   1      840.09      802.39     78.80 o 
  13   4   1        8.40      -59.67     59.67 o 
  14   4   1       32.79        0.19     66.13 o 
  15   4   1      197.63      228.47     77.53 o 
  16   4   1      129.61      121.34     79.25 o 
  17   4   1       84.49       25.26     91.38 o 
  18   4   1       52.20       16.70    109.04 o 
   0   5   1       55.76       46.84     52.71 o 
   1   5   1      238.18      190.40     43.72 o 
   2   5   1     4261.59     4252.59     92.78 o 
   3   5   1    11353.34    11436.58    155.32 o 
   4   5   1     2117.64     2150.98     59.45 o 
   5   5   1     6842.69     6756.70     96.51 o 
   6   5   1      118.76      130.26     36.91 o 
   7   5   1      585.07      625.51     51.32 o 
   8   5   1     2133.28     2083.25     73.17 o 
   9   5   1       13.85      -34.40     52.40 o 
  10   5   1     3511.13     3560.57    137.77 o 
  11   5   1     1060.08     1108.62     84.03 o 
  12   5   1       26.93       41.36     59.70 o 
  13   5   1     1542.27     1562.35    101.16 o 
  14   5   1       33.58       16.95     69.49 o 
  15   5   1      278.79      254.95     90.27 o 
  16   5   1      552.64      713.09    107.50 o 
  17   5   1       27.26      -16.47     90.14 o 
   1   6   1      515.94      530.73     64.75 o 
   2   6   1     7511.84     7127.03    133.49 o 
   3   6   1      717.48      722.51     58.02 o 
   4   6   1     1721.46     1761.52     61.19 o 
   5   6   1     3373.78     3156.76     70.27 o 
   6   6   1     2817.27     2773.65     67.95 o 
   7   6   1     1671.42     1797.50     70.01 o 
   8   6   1     1026.22     1066.21     73.37 o 
   9   6   1     1046.07     1123.81     77.88 o 
  10   6   1     2215.46     2308.25    100.27 o 
  11   6   1      214.42      201.99     62.75 o 
  12   6   1      443.36      336.32     70.81 o 
  13   6   1     1655.55     1653.78    107.31 o 
  14   6   1       28.73      157.90     84.84 o 
  15   6   1      469.98      388.51    125.90 o 
  16   6   1      131.70      139.52     93.15 o 
  17   6   1       32.70      149.14    116.26 o 
   0   7   1      682.74      443.42     86.89 o 
   1   7   1       87.84       94.37     56.86 o 
   2   7   1     2598.02     2725.03     91.13 o 
   3   7   1     6188.83     5876.03    117.50 o 
   4   7   1     1375.19     1267.84     61.05 o 
   5   7   1     4391.63     4566.12     90.24 o 
   6   7   1       54.31       72.65     44.26 o 
   7   7   1      161.15      153.25     61.36 o 
   8   7   1     1138.31     1260.27     81.33 o 
   9   7   1       12.79      -53.38     53.38 o 
  10   7   1     2209.01     2428.49    135.23 o 
  11   7   1      754.75      797.42     80.11 o 
  12   7   1       11.57      -11.52     74.11 o 
  13   7   1     1098.89     1043.47    111.40 o 
  14   7   1        3.44      -69.08     82.93 o 
  15   7   1      196.45       71.07    172.38 o 
  16   7   1      326.72      244.46    142.72 o 
   1   8   1      373.78      312.36     65.43 o 
   2   8   1     4503.29     4377.09    134.40 o 
   3   8   1      347.18      398.46     56.57 o 
   4   8   1      412.26      489.30     55.60 o 
   5   8   1      526.56      627.06     52.45 o 
   6   8   1     2199.68     2178.86    103.55 o 
   7   8   1      350.16      354.82     64.36 o 
   8   8   1      629.40      704.03     73.02 o 
   9   8   1        6.45       22.23     62.03 o 
  10   8   1      584.67      708.14    135.00 o 
  11   8   1       24.50      136.30     80.32 o 
  12   8   1      208.53      131.89     88.42 o 
  13   8   1        3.50      -53.82     96.81 o 
  14   8   1        3.82       18.87    103.43 o 
  15   8   1       87.05      143.41    117.21 o 
   0   9   1     1513.95     1366.33    195.64 o 
   1   9   1     5957.82     5770.81    201.43 o 
   2   9   1      221.90      155.15     59.28 o 
   3   9   1     2261.01     2402.63     86.88 o 
   4   9   1      539.33      658.44     55.49 o 
   5   9   1     4041.23     4387.69    112.01 o 
   6   9   1       25.97       17.57     55.80 o 
   7   9   1     1477.50     1481.18     91.40 o 
   8   9   1     1723.77     2013.16    166.51 o 
   9   9   1      883.32      762.14     95.82 o 
  10   9   1     1558.01     1616.26    119.64 o 
  11   9   1      979.69      889.05    117.95 o 
  12   9   1        5.58       51.73    101.73 o 
  13   9   1      718.59      487.57    123.09 o 
  14   9   1        0.76     -110.23    110.23 o 
   1  10   1      222.42      151.14     71.64 o 
   2  10   1     1861.80     1958.89     92.56 o 
   3  10   1      194.36      185.78     56.93 o 
   4  10   1      134.74      160.37     61.61 o 
   5  10   1      211.84      194.29     65.44 o 
   6  10   1      984.00     1054.10     99.40 o 
   7  10   1      239.63      243.91     82.15 o 
   8  10   1      199.06      148.53     83.41 o 
   9  10   1       16.01       37.62     93.46 o 
  10  10   1      119.95      113.89    137.85 o 
  11  10   1      113.99      -31.27     98.88 o 
  12  10   1      160.77      155.34    114.07 o 
   0  11   1      252.83      526.50    125.70 o 
   1  11   1       20.15       15.20     78.26 o 
   2  11   1      456.24      744.02     97.00 o 
   3  11   1     1218.66     1309.86     86.07 o 
   4  11   1      225.91      152.41     78.40 o 
   5  11   1     1367.12     1548.08    114.96 o 
   6  11   1       44.19       23.86     77.37 o 
   7  11   1      200.94       74.02     97.14 o 
   8  11   1      384.71      380.80    123.88 o 
   9  11   1       29.47      -32.08    104.14 o 
  10  11   1      407.68      243.66    113.55 o 
  11  11   1      283.59      337.17    126.62 o 
   1  12   1       43.96      155.84     80.79 o 
   2  12   1      505.65      630.28     95.27 o 
   3  12   1       32.39      125.50     93.04 o 
   4  12   1       84.58       95.41     85.63 o 
   5  12   1      398.92      611.02    117.30 o 
   6  12   1      182.27      -36.26    103.30 o 
   7  12   1      191.90      221.29    112.31 o 
   8  12   1       61.92       64.68    118.46 o 
   9  12   1       71.36      118.22    121.34 o 
   0  13   1      441.13      668.55    168.39 o 
   1  13   1      171.67      301.76    167.59 o 
   2  13   1      456.40      514.39    139.50 o 
   3  13   1      827.16      697.07    153.03 o 
   4  13   1      161.31       82.64    135.25 o 
   5  13   1      583.27      778.59    158.52 o 
   0   0   2     7564.78     7753.60    148.99 o 
   1   0   2    36928.48    38580.79    494.44 o 
   2   0   2     9722.53     9942.46    122.52 o 
   3   0   2    14852.91    15058.53    216.21 o 
   4   0   2     3210.17     3107.23     78.69 o 
   5   0   2    44967.54    48096.95    596.43 o 
   6   0   2     6674.95     6839.08    133.43 o 
   7   0   2      215.25      278.16     46.68 o 
   8   0   2      442.31      532.70     56.11 o 
   9   0   2      901.36     1036.48     80.23 o 
  10   0   2     3699.41     3587.90    198.81 o 
  11   0   2     5786.13     6003.33    194.56 o 
  12   0   2      517.67      442.59     96.43 o 
  13   0   2     3214.51     3566.41    170.49 o 
  14   0   2      476.34      334.88    152.36 o 
  15   0   2      275.93      192.89    257.89 o 
  16   0   2      569.02      686.16    254.24 o 
  17   0   2       12.49     -119.01    119.01 o 
  18   0   2       57.98        9.36    139.49 o 
  19   0   2      175.44     -145.45    145.45 o 
   1   1   2     3173.13     3127.60     41.69 o 
   2   1   2    13010.83    13215.12    124.09 o 
   3   1   2     3892.18     3846.88     49.12 o 
   4   1   2     3858.63     3927.22     52.18 o 
   5   1   2     4946.19     4800.38     68.80 o 
   6   1   2     5963.83     5792.08     80.86 o 
   7   1   2     6756.99     6935.21     95.74 o 
   8   1   2     4993.01     4980.34     98.20 o 
   9   1   2      226.46      229.68     40.04 o 
  10   1   2      142.45      196.58     53.04 o 
  11   1   2       36.08       35.27     51.23 o 
  12   1   2      888.41      923.16     89.12 o 
  13   1   2     3083.20     3020.75    124.81 o 
  14   1   2      529.25      506.71     82.09 o 
  15   1   2     1666.55     1622.06    110.53 o 
  16   1   2      143.33       59.77     93.08 o 
  17   1   2       57.76       91.81     98.99 o 
  18   1   2       69.61       76.16    101.98 o 
   0   2   2     2445.39     2401.23     48.07 o 
   1   2   2       12.12       -4.71     16.13 o 
   2   2   2      812.77      848.39     26.46 o 
   3   2   2    17641.40    18006.61    173.22 o 
   4   2   2     6938.32     6690.97     98.92 o 
   5   2   2    20091.60    19696.41    210.76 o 
   6   2   2      466.00      396.14     33.00 o 
   7   2   2     1001.96     1136.68     49.91 o 
   8   2   2        8.80        8.33     37.43 o 
   9   2   2       65.93       89.06     41.00 o 
  10   2   2     4630.14     4675.62    107.39 o 
  11   2   2     4200.13     4204.48    119.12 o 
  12   2   2       14.29       -5.33     49.29 o 
  13   2   2     3528.09     3540.24    132.12 o 
  14   2   2      397.98      396.33     80.76 o 
  15   2   2      217.16       98.55     76.55 o 
  16   2   2      187.24      147.46     84.02 o 
  17   2   2       87.89       20.11     84.41 o 
  18   2   2       93.40      133.44    151.77 o 
   1   3   2     4692.01     4589.71     72.18 o 
   2   3   2     5746.64     5707.22     84.46 o 
   3   3   2       59.91       70.39     22.96 o 
   4   3   2     3444.37     3559.10     65.78 o 
   5   3   2     6840.69     6760.41    100.68 o 
   6   3   2     5386.31     5493.21     94.33 o 
   7   3   2     4909.38     4905.70     93.70 o 
   8   3   2     4762.94     4600.91     96.40 o 
   9   3   2       77.63      -22.91     48.22 o 
  10   3   2      852.37      940.40     61.66 o 
  11   3   2     3702.10     3544.67     99.92 o 
  12   3   2      755.08      898.35     79.01 o 
  13   3   2      150.50      208.23     86.34 o 
  14   3   2       31.53      103.03     67.97 o 
  15   3   2     1202.39     1056.70    105.12 o 
  16   3   2      125.36       59.69     81.02 o 
  17   3   2       12.23      -91.81     91.81 o 
  18   3   2       25.19       62.96    145.40 o 
   0   4   2     1207.13     1215.53    117.63 o 
   1   4   2       15.96      -21.92     22.62 o 
   2   4   2      804.77      830.28     38.13 o 
   3   4   2    11203.20    10722.13    153.20 o 
   4   4   2     4222.88     4071.11     75.75 o 
   5   4   2    16183.40    15823.25    184.89 o 
   6   4   2      375.06      377.63     38.23 o 
   7   4   2     1351.81     1505.70     58.85 o 
   8   4   2       43.57       94.26     41.82 o 
   9   4   2       58.57       58.83     43.70 o 
  10   4   2     3428.90     3389.87     99.09 o 
  11   4   2     3127.27     3369.97    133.93 o 
  12   4   2       11.49       25.75     60.15 o 
  13   4   2     2750.43     2747.85    114.64 o 
  14   4   2      266.49      160.94     87.34 o 
  15   4   2      180.61      122.39     82.22 o 
  16   4   2      159.09       95.00     81.49 o 
  17   4   2      112.28      246.93    108.48 o 
  18   4   2       68.15      215.06    116.97 o 
   1   5   2     1720.80     1640.63     58.44 o 
   2   5   2     5014.76     5123.09     94.91 o 
   3   5   2     1487.79     1453.22     57.98 o 
   4   5   2     1578.50     1595.78     54.50 o 
   5   5   2     2481.12     2496.20     57.27 o 
   6   5   2     2183.83     2234.95     67.89 o 
   7   5   2     4123.15     4252.16     94.29 o 
   8   5   2     2430.53     2594.76     98.92 o 
   9   5   2      112.41      164.40     50.95 o 
  10   5   2       30.93      -11.17     56.09 o 
  11   5   2       20.26      -32.48     56.21 o 
  12   5   2      395.08      371.16     73.69 o 
  13   5   2     1939.58     1709.96    115.11 o 
  14   5   2      351.56      244.37     82.32 o 
  15   5   2     1005.82      869.25    114.23 o 
  16   5   2       99.11       23.46     89.14 o 
  17   5   2       79.18       97.20     98.67 o 
   0   6   2      653.08      913.53    131.81 o 
   1   6   2     7744.14     8292.86    142.37 o 
   2   6   2     2764.54     2939.86     77.51 o 
   3   6   2     8526.88     8263.44    143.75 o 
   4   6   2     1367.42     1446.74     57.75 o 
   5   6   2    12284.87    11702.31    146.34 o 
   6   6   2     1893.54     1964.09     58.60 o 
   7   6   2        1.34      104.78     44.36 o 
   8   6   2      128.05      240.26     52.93 o 
   9   6   2      246.08      226.56     80.68 o 
  10   6   2     1170.38     1293.55    101.16 o 
  11   6   2     2930.23     3011.41    120.54 o 
  12   6   2      259.61      370.39     82.86 o 
  13   6   2     1755.38     1702.26    118.63 o 
  14   6   2      176.46      168.67     88.49 o 
  15   6   2      197.83      175.09     87.21 o 
  16   6   2      285.35      336.16    102.90 o 
  17   6   2       17.73      -75.61     94.42 o 
   1   7   2      909.20      977.45     63.66 o 
   2   7   2     2788.60     2695.67     81.96 o 
   3   7   2      994.26     1011.85     65.70 o 
   4   7   2      694.59      665.07     52.54 o 
   5   7   2     1524.95     1579.18     70.44 o 
   6   7   2     1277.04     1307.37     66.60 o 
   7   7   2     2244.10     2304.98     81.79 o 
   8   7   2     1053.95     1143.79     82.75 o 
   9   7   2       19.96       54.86     57.08 o 
  10   7   2       38.42       83.91     70.67 o 
  11   7   2       23.71      102.43     73.92 o 
  12   7   2      178.52      207.24     76.57 o 
  13   7   2     1430.31     1420.45    119.14 o 
  14   7   2      171.89      166.29     92.68 o 
  15   7   2      840.43      903.60    116.34 o 
  16   7   2       46.43       14.74    107.54 o 
   0   8   2      145.52      167.83     89.68 o 
   1   8   2       71.09       47.05     52.29 o 
   2   8   2      323.13      392.62     55.60 o 
   3   8   2     4732.81     4677.15    113.98 o 
   4   8   2     1000.15      973.01     63.77 o 
   5   8   2     5399.87     5601.09    119.53 o 
   6   8   2       86.39      140.39     50.32 o 
   7   8   2      278.66      145.49     58.01 o 
   8   8   2       22.66       90.47     67.51 o 
   9   8   2      178.64      117.98     71.46 o 
  10   8   2      911.14      943.66     99.22 o 
  11   8   2     1515.18     1591.20    118.32 o 
  12   8   2        0.44        8.42     80.02 o 
  13   8   2     1314.15     1279.51    119.47 o 
  14   8   2       58.79      144.69     96.09 o 
  15   8   2      147.08      112.99    115.42 o 
   1   9   2      706.46      850.78     83.95 o 
   2   9   2      834.95      888.73     69.16 o 
   3   9   2       76.03       50.79     52.62 o 
   4   9   2      381.87      459.01     58.01 o 
   5   9   2     1367.12     1427.97     75.44 o 
   6   9   2      686.31      602.15     81.28 o 
   7   9   2     1029.46      981.55     93.33 o 
   8   9   2      630.95      766.81     90.01 o 
   9   9   2       10.68       18.70     74.61 o 
  10   9   2      170.21      146.99     82.45 o 
  11   9   2      831.30      825.18    105.95 o 
  12   9   2      130.98       65.40     89.54 o 
  13   9   2       14.23        2.58    106.87 o 
  14   9   2        0.98      102.70    116.46 o 
   0  10   2       27.67      237.57     80.60 o 
   1  10   2        1.73      -14.13     53.52 o 
   2  10   2      181.42      287.45     67.02 o 
   3  10   2     2127.84     2223.79     98.51 o 
   4  10   2      459.75      447.11     71.44 o 
   5  10   2     2868.30     2913.58    127.71 o 
   6  10   2        8.89      -51.71     70.49 o 
   7  10   2      481.35      388.30     86.16 o 
   8  10   2       58.10      115.44     79.16 o 
   9  10   2      147.29      170.90     87.10 o 
  10  10   2      493.68      288.67    111.79 o 
  11  10   2      857.13     1041.00    131.57 o 
  12  10   2        0.08      -55.60    110.60 o 
   1  11   2      236.08       65.87     76.47 o 
   2  11   2      424.86      604.35     98.82 o 
   3  11   2      251.49      319.04     73.75 o 
   4  11   2       87.91       39.30    110.78 o 
   5  11   2      355.81      431.75     88.85 o 
   6  11   2      114.49      166.04     84.65 o 
   7  11   2      605.43      606.56     96.17 o 
   8  11   2      187.28      117.94     90.97 o 
   9  11   2        5.12       29.74    123.90 o 
  10  11   2        1.21      -46.74    108.11 o 
  11  11   2        8.68       51.41    115.47 o 
   0  12   2      479.81      510.00    116.41 o 
   1  12   2     1680.06     1426.23    144.74 o 
   2  12   2      538.84      579.91     98.36 o 
   3  12   2     1586.05     1721.70    166.74 o 
   4  12   2      100.63      -22.56     93.66 o 
   5  12   2     1510.94     1881.15    149.11 o 
   6  12   2      171.31      -97.96     97.96 o 
   7  12   2        9.67      -98.22    102.13 o 
   8  12   2       24.65      -27.41    111.10 o 
   1  13   2       72.29       21.60    101.09 o 
   2  13   2      125.98      218.70    128.90 o 
   3  13   2       76.33      141.72    111.32 o 
   4  13   2       22.28       -9.39    110.81 o 
   5  13   2      156.09      215.34    146.14 o 
   1   0   3      955.37      955.46     36.23 o 
   2   0   3      283.71      246.46     39.45 o 
   3   0   3     1281.38     1195.34     41.45 o 
   4   0   3      260.97      336.17     31.98 o 
   5   0   3      671.51      682.13     54.22 o 
   6   0   3      461.39      558.84     48.94 o 
   7   0   3      544.14      598.34     54.28 o 
   8   0   3     3427.77     3409.52    122.16 o 
   9   0   3      132.26      160.11     52.86 o 
  10   0   3     5749.66     5478.97    149.56 o 
  11   0   3        3.37      -39.76     60.06 o 
  12   0   3     5451.29     5118.63    159.87 o 
  13   0   3      294.73      342.57     95.48 o 
  14   0   3      646.95      804.27    116.80 o 
  15   0   3      200.07      261.73    128.11 o 
  16   0   3        8.95      122.58    173.01 o 
  17   0   3      115.88      259.94    149.80 o 
  18   0   3      437.56      191.53    144.33 o 
   0   1   3    89395.70    91274.63   1067.18 o 
   1   1   3        8.68        1.44     20.98 o 
   2   1   3     9995.37    10988.80    104.52 o 
   3   1   3     2884.57     2869.82     51.34 o 
   4   1   3     4710.93     4320.81     68.84 o 
   5   1   3     7068.97     7378.53     94.66 o 
   6   1   3     5136.73     4844.77     70.97 o 
   7   1   3      121.09      119.92     44.58 o 
   8   1   3    11887.99    11819.05    148.97 o 
   9   1   3       16.87       19.31     35.53 o 
  10   1   3        4.60      -38.30     38.30 o 
  11   1   3      743.51      795.58     62.94 o 
  12   1   3       60.57      -45.56     54.74 o 
  13   1   3      190.83      180.81     59.65 o 
  14   1   3     1516.12     1546.73    106.03 o 
  15   1   3       18.22      -40.09     73.09 o 
  16   1   3      653.20      699.47     97.65 o 
  17   1   3        0.14      -90.42     90.42 o 
  18   1   3      191.69      201.07    127.36 o 
   1   2   3     4052.62     3874.87     50.79 o 
   2   2   3      568.64      551.40     28.96 o 
   3   2   3      416.36      415.63     24.19 o 
   4   2   3    11295.96    11369.96    116.04 o 
   5   2   3     2101.69     2234.47     53.18 o 
   6   2   3      246.82      323.32     42.70 o 
   7   2   3      700.83      699.66     42.59 o 
   8   2   3     3167.95     3006.21     74.37 o 
   9   2   3      151.43      171.27     40.32 o 
  10   2   3     3373.08     3539.26     95.45 o 
  11   2   3      938.32      986.67     72.86 o 
  12   2   3     1833.35     2081.28    115.08 o 
  13   2   3       82.11      149.44     69.72 o 
  14   2   3     1085.96      945.19     94.83 o 
  15   2   3      269.31      168.75     79.04 o 
  16   2   3        5.75      -76.39     76.39 o 
  17   2   3       17.33      -43.90     94.03 o 
  18   2   3     1008.35      791.17    132.00 o 
   0   3   3    49237.60    48894.74    531.09 o 
   1   3   3      773.23      827.94     24.09 o 
   2   3   3     5930.63     6073.54     76.64 o 
   3   3   3     3642.38     3656.07     64.01 o 
   4   3   3     8210.21     7868.32    103.55 o 
   5   3   3     1599.25     1620.03     79.47 o 
   6   3   3     9192.53     9403.63    123.46 o 
   7   3   3       22.78       -5.32     41.81 o 
   8   3   3    23590.96    23702.86    270.59 o 
   9   3   3        1.30      -38.32     42.22 o 
  10   3   3      103.67       80.67     48.13 o 
  11   3   3       58.81       41.99     50.22 o 
  12   3   3       74.20       68.05     60.80 o 
  13   3   3        5.98      -58.63     58.63 o 
  14   3   3     2241.34     2407.39    172.39 o 
  15   3   3       23.64      -31.67     77.61 o 
  16   3   3      320.19      542.11    110.94 o 
  17   3   3       36.07      103.73     99.65 o 
  18   3   3      180.80       -9.89    115.21 o 
   1   4   3     2119.65     1925.33     58.75 o 
   2   4   3      145.91      133.47     26.33 o 
   3   4   3      354.17      365.01     33.26 o 
   4   4   3     5319.93     5525.35     96.18 o 
   5   4   3     1285.27     1319.81     52.90 o 
   6   4   3      247.42      269.85     39.89 o 
   7   4   3      411.23      360.45     42.76 o 
   8   4   3     1492.45     1506.40     66.09 o 
   9   4   3      122.79      168.39     50.49 o 
  10   4   3     2539.59     2576.53     88.97 o 
  11   4   3      731.76      841.72     77.53 o 
  12   4   3     1320.53     1575.48    130.62 o 
  13   4   3       36.33      -14.02     69.24 o 
  14   4   3      828.19      844.00     98.38 o 
  15   4   3      170.80      273.57     95.92 o 
  16   4   3        2.91       24.21     96.51 o 
  17   4   3        9.43       32.51    104.92 o 
  18   4   3      947.17     1148.49    147.67 o 
   0   5   3    43352.70    42276.95    536.60 o 
   1   5   3       15.15      -32.23     32.23 o 
   2   5   3     5321.42     5180.93     93.43 o 
   3   5   3     1306.78     1286.03     51.37 o 
   4   5   3     2355.27     2228.86     66.00 o 
   5   5   3     3127.63     3157.36     76.51 o 
   6   5   3     4209.86     4244.43     90.82 o 
   7   5   3        3.82      -10.43     39.23 o 
   8   5   3     7488.61     7278.13    132.14 o 
   9   5   3       39.89      121.11     49.59 o 
  10   5   3       10.12       55.97     57.03 o 
  11   5   3      446.83      424.43     68.97 o 
  12   5   3       41.85       34.62     68.84 o 
  13   5   3      156.57      189.09     78.45 o 
  14   5   3      849.96      791.87    120.57 o 
  15   5   3        8.01      -36.51     83.04 o 
  16   5   3      509.71      428.67    143.76 o 
  17   5   3        2.88      119.32    109.42 o 
   1   6   3      485.57      489.87     48.82 o 
   2   6   3       81.07       70.35     35.61 o 
   3   6   3      423.33      513.59     45.92 o 
   4   6   3      121.14      109.35     39.43 o 
   5   6   3      254.47      155.42     39.76 o 
   6   6   3      336.32      431.92     48.73 o 
   7   6   3      213.52      230.01     52.33 o 
   8   6   3      984.32     1143.66     68.00 o 
   9   6   3       67.22      165.64     66.43 o 
  10   6   3     2640.69     2673.98    120.60 o 
  11   6   3        2.49       29.13     67.14 o 
  12   6   3     2700.87     2529.21    128.12 o 
  13   6   3      156.80        6.06    108.06 o 
  14   6   3      172.43      216.90     88.85 o 
  15   6   3      109.89       13.81     89.50 o 
  16   6   3       18.49      -67.74     89.21 o 
   0   7   3    23098.43    22848.15    386.91 o 
   1   7   3       22.00      -15.81     47.20 o 
   2   7   3     2928.33     2909.66     85.71 o 
   3   7   3     1036.78     1084.93     66.78 o 
   4   7   3      847.08      969.03     60.17 o 
   5   7   3     1680.42     1681.61     69.21 o 
   6   7   3     2004.78     2118.18     77.81 o 
   7   7   3       15.47       39.49     52.21 o 
   8   7   3     4061.72     4004.34    135.35 o 
   9   7   3        0.76      -23.51     58.58 o 
  10   7   3       53.30      -65.69     65.69 o 
  11   7   3      336.78      350.35     82.46 o 
  12   7   3       47.54       40.70     81.80 o 
  13   7   3       96.57       96.39     83.36 o 
  14   7   3      654.65      550.97    102.84 o 
  15   7   3       15.98      -78.78     88.88 o 
  16   7   3      363.87      394.36    107.94 o 
   1   8   3      410.31      327.08     52.62 o 
   2   8   3        0.84        0.13     47.51 o 
   3   8   3      123.70       88.99     54.21 o 
   4   8   3     1329.46     1342.91     74.28 o 
   5   8   3      405.67      389.02     56.07 o 
   6   8   3        2.44       13.45     53.09 o 
   7   8   3      246.30      266.89     69.92 o 
   8   8   3      477.15      451.01    141.08 o 
   9   8   3       36.05       86.53     70.18 o 
  10   8   3     1041.06      974.30    101.56 o 
  11   8   3      240.21      233.15     87.19 o 
  12   8   3      446.58      477.11     97.70 o 
  13   8   3       29.41      -79.09     79.09 o 
  14   8   3      216.73      281.34    101.08 o 
  15   8   3      125.59       -0.13     99.96 o 
   0   9   3     7074.79     6812.66    172.05 o 
   1   9   3       15.24        8.17     45.04 o 
   2   9   3      841.46      808.19     77.36 o 
   3   9   3      818.54      861.78     74.72 o 
   4   9   3      472.53      386.11     69.57 o 
   5   9   3      399.30      476.22     66.25 o 
   6   9   3     2485.94     2446.72    117.68 o 
   7   9   3        9.99      -25.21     65.68 o 
   8   9   3     5277.85     5444.10    217.26 o 
   9   9   3        0.20       44.08     77.29 o 
  10   9   3       27.45       46.48     81.28 o 
  11   9   3       40.32      -21.21     80.92 o 
  12   9   3       79.00      111.06     91.52 o 
  13   9   3        5.12      -92.71     92.71 o 
  14   9   3      640.74      720.18    135.81 o 
   1  10   3      203.97      151.62     64.03 o 
   2  10   3       13.01      -23.68     54.04 o 
   3  10   3       51.55       46.05     66.48 o 
   4  10   3      619.50      796.23     79.61 o 
   5  10   3      173.58      272.40     76.37 o 
   6  10   3        1.97       15.92     72.97 o 
   7  10   3       85.66       -5.55     75.95 o 
   8  10   3       89.41       36.80     80.58 o 
   9  10   3       32.41       69.67     85.16 o 
  10  10   3      466.34      452.91    101.13 o 
  11  10   3      144.85      -15.33     93.71 o 
  12  10   3      172.37      220.43    104.55 o 
   0  11   3     4833.88     5229.60    365.79 o 
   1  11   3        3.82       24.86     70.60 o 
   2  11   3      837.82      664.25    109.88 o 
   3  11   3      228.96      125.92     85.88 o 
   4  11   3       10.37       45.54     86.09 o 
   5  11   3      434.23      695.58     96.14 o 
   6  11   3      918.95      799.16    110.49 o 
   7  11   3        2.12      -28.26     97.85 o 
   8  11   3     1104.76     1227.09    120.23 o 
   9  11   3        6.09      104.00     94.75 o 
  10  11   3       68.04      158.31    104.89 o 
   1  12   3       28.00      211.26    118.53 o 
   2  12   3       52.62       -9.06     80.56 o 
   3  12   3       49.83      -81.72     87.94 o 
   4  12   3       10.61      -90.10     90.10 o 
   5  12   3       13.24      -56.90    134.37 o 
   6  12   3      103.66       89.49    104.02 o 
   7  12   3       18.23       17.60    108.12 o 
   8  12   3       24.94      105.59    108.49 o 
   0  13   3     2451.31     2167.02    297.21 o 
   1  13   3       45.52       30.61    103.68 o 
   2  13   3      602.99      594.67    147.57 o 
   3  13   3      157.62      253.21    108.19 o 
   4  13   3        8.37     -117.81    117.81 o 
   0   0   4     9310.96     9422.57    506.19 o 
   1   0   4     3803.38     4020.54     84.04 o 
   2   0   4     8150.63     8043.25    131.27 o 
   3   0   4     2358.17     2581.63     60.29 o 
   4   0   4     2104.76     2056.61     56.92 o 
   5   0   4     6846.23     6761.63    112.41 o 
   6   0   4     1972.00     2092.62     64.97 o 
   7   0   4      127.68      240.04     38.94 o 
   8   0   4     2951.59     2896.20    101.15 o 
   9   0   4      224.81      248.30     57.86 o 
  10   0   4    18733.92    17734.22    298.18 o 
  11   0   4     1295.24     1518.93    103.03 o 
  12   0   4     1073.73      811.21     88.97 o 
  13   0   4       17.23       15.40    127.27 o 
  14   0   4        7.09      -59.63     93.11 o 
  15   0   4       33.32      -54.26     95.95 o 
  16   0   4     1692.01     1722.18    192.90 o 
  17   0   4      148.40       38.50    130.79 o 
  18   0   4      214.70      182.08    234.64 o 
   1   1   4      232.57      179.17     21.05 o 
   2   1   4    52770.56    52347.00    449.27 o 
   3   1   4      158.86      155.79     20.10 o 
   4   1   4    12492.67    13475.98    126.09 o 
   5   1   4       33.19       26.21     19.57 o 
   6   1   4    16194.35    16139.09    161.92 o 
   7   1   4      437.53      422.07     32.31 o 
   8   1   4     5171.53     5076.49     88.05 o 
   9   1   4       65.09       85.22     35.89 o 
  10   1   4     4349.82     4445.98     98.69 o 
  11   1   4      666.46      552.13     56.30 o 
  12   1   4       19.59       39.41     47.87 o 
  13   1   4      345.11      353.97     65.69 o 
  14   1   4       50.36       22.49     60.70 o 
  15   1   4      406.61      585.77     92.52 o 
  16   1   4      440.91      521.29     93.62 o 
  17   1   4        3.01      -61.35    113.22 o 
  18   1   4      123.22       35.02    124.14 o 
   0   2   4     3789.77     3708.32     80.45 o 
   1   2   4      590.29      610.58     31.21 o 
   2   2   4     9453.78     9481.72    126.63 o 
   3   2   4       16.83       17.02     19.34 o 
   4   2   4      696.13      708.32     28.93 o 
   5   2   4     4425.34     4392.99     66.48 o 
   6   2   4      119.00      116.26     25.73 o 
   7   2   4      965.75     1008.54     38.69 o 
   8   2   4    11880.92    11890.32    165.68 o 
   9   2   4      278.83      309.01     48.86 o 
  10   2   4     6834.45     6819.84    131.01 o 
  11   2   4     1273.65     1343.29     80.00 o 
  12   2   4        7.36        1.13     55.11 o 
  13   2   4      656.72      603.38     71.67 o 
  14   2   4        5.25      -65.87     69.07 o 
  15   2   4      105.97      -19.81     83.43 o 
  16   2   4     1029.50      969.21    121.21 o 
  17   2   4       10.86      -32.81     97.19 o 
  18   2   4      347.43      186.22    113.07 o 
   1   3   4     1982.01     2011.43     40.19 o 
   2   3   4    14243.12    13633.34    133.33 o 
   3   3   4      155.33      173.55     27.06 o 
   4   3   4     1325.54     1364.95     38.18 o 
   5   3   4     5234.93     5442.95    101.05 o 
   6   3   4     5767.58     5386.59     90.26 o 
   7   3   4     1163.30     1221.47     52.28 o 
   8   3   4     6130.47     6082.97    136.52 o 
   9   3   4      282.94      373.67     51.29 o 
  10   3   4     4411.43     4127.94    106.55 o 
  11   3   4      481.88      499.19     67.61 o 
  12   3   4       49.31      110.62     59.17 o 
  13   3   4      398.75      493.01    122.31 o 
  14   3   4       25.43      -70.68     81.49 o 
  15   3   4      249.34      224.28     94.70 o 
  16   3   4       19.38       10.04     94.67 o 
  17   3   4       21.23      -97.07     97.07 o 
  18   3   4      106.31       16.17    109.50 o 
   0   4   4     2901.41     2882.57     67.23 o 
   1   4   4      273.95      296.04     21.73 o 
   2   4   4     6174.38     6433.01     87.80 o 
   3   4   4      193.97      210.29     28.15 o 
   4   4   4      855.28      937.88     43.70 o 
   5   4   4     3655.35     3698.26     72.68 o 
   6   4   4      125.42      158.98     35.70 o 
   7   4   4      772.12      785.28     51.20 o 
   8   4   4     8643.89     8687.24    142.10 o 
   9   4   4      367.01      299.64     52.88 o 
  10   4   4     5155.11     5284.18    129.36 o 
  11   4   4      958.97     1127.15     81.51 o 
  12   4   4        5.33       -6.28     65.24 o 
  13   4   4      464.55      565.37     87.17 o 
  14   4   4        5.28       35.39     87.92 o 
  15   4   4       97.62       -7.48     90.40 o 
  16   4   4      848.11      938.22    136.49 o 
  17   4   4        7.84       26.37    128.51 o 
   1   5   4      137.82       98.74     30.38 o 
   2   5   4    20925.11    20066.83    264.37 o 
   3   5   4       31.12       59.27     31.14 o 
   4   5   4     3931.73     3955.04     95.06 o 
   5   5   4       23.60        5.12     38.20 o 
   6   5   4     7941.43     7630.17    124.52 o 
   7   5   4      382.67      371.67     49.03 o 
   8   5   4     2511.64     2652.02     83.80 o 
   9   5   4        6.80       21.78     55.66 o 
  10   5   4     2547.53     2629.52    120.21 o 
  11   5   4      339.84      207.45     71.09 o 
  12   5   4       26.80       41.29     71.31 o 
  13   5   4      213.03      395.25     86.19 o 
  14   5   4       23.06      -75.11     75.11 o 
  15   5   4      276.18       88.04    102.50 o 
  16   5   4      279.33      393.93    117.77 o 
  17   5   4        0.01     -105.32    105.32 o 
   0   6   4     4039.59     3778.97    102.14 o 
   1   6   4      116.54      145.36     36.58 o 
   2   6   4     3302.59     3256.11     93.23 o 
   3   6   4      856.45      828.62     51.50 o 
   4   6   4      500.30      509.78     51.88 o 
   5   6   4     2126.14     2117.06     74.05 o 
   6   6   4      195.06      119.23     44.46 o 
   7   6   4        6.69       36.14     52.64 o 
   8   6   4     1650.40     1810.69     88.87 o 
   9   6   4      106.69      149.46     62.05 o 
  10   6   4     8146.67     8398.53    195.96 o 
  11   6   4      675.87      663.39     87.83 o 
  12   6   4      826.92      834.20     96.75 o 
  13   6   4       13.78      -71.73     71.73 o 
  14   6   4       39.71      -38.80     98.13 o 
  15   6   4       22.33      -22.05     89.41 o 
  16   6   4      942.13      933.52    143.56 o 
   1   7   4       84.19       90.69     44.59 o 
   2   7   4    11290.18    11065.85    235.38 o 
   3   7   4       50.63       25.33     44.07 o 
   4   7   4     1789.11     1824.93     78.19 o 
   5   7   4       36.27       54.57     49.08 o 
   6   7   4     4175.78     4154.54    173.60 o 
   7   7   4      152.46      128.81     58.55 o 
   8   7   4     1139.03     1024.20     78.33 o 
   9   7   4       40.47      -58.17     79.21 o 
  10   7   4     1537.16     1632.52    112.06 o 
  11   7   4      225.73      141.40     77.72 o 
  12   7   4       45.49       91.50     81.06 o 
  13   7   4      112.98      182.57     87.52 o 
  14   7   4       46.96      -82.20     82.20 o 
  15   7   4      174.61      106.66     98.96 o 
   0   8   4     1855.96     2004.53     94.49 o 
   1   8   4       64.54       48.30     40.26 o 
   2   8   4     2427.44     2533.71     85.97 o 
   3   8   4      181.29      209.47     62.84 o 
   4   8   4      290.91      283.02     69.12 o 
   5   8   4      864.43      877.06     79.68 o 
   6   8   4       62.33       20.94     54.99 o 
   7   8   4      298.13      303.97     63.96 o 
   8   8   4     3737.40     4046.19    181.24 o 
   9   8   4      182.05      169.27     77.43 o 
  10   8   4     2201.40     2126.02    124.06 o 
  11   8   4      438.53      593.33     97.65 o 
  12   8   4        8.52       31.52    104.10 o 
  13   8   4      310.34      257.47     95.32 o 
  14   8   4       54.59       79.57     92.36 o 
   1   9   4      209.02      234.57     51.56 o 
   2   9   4     2413.34     2437.02     89.67 o 
   3   9   4       14.16       12.22     62.39 o 
   4   9   4       35.47       83.86     61.59 o 
   5   9   4     1115.18      991.47     79.39 o 
   6   9   4      697.45      653.65     74.93 o 
   7   9   4      279.14      281.38     77.76 o 
   8   9   4     1142.38     1234.49    104.61 o 
   9   9   4       87.57       67.87     76.94 o 
  10   9   4     1113.49      933.99    111.91 o 
  11   9   4       94.96      170.01     89.98 o 
  12   9   4        0.19       -0.97     85.92 o 
  13   9   4       81.15       -8.06     95.56 o 
   0  10   4      922.99     1047.82    112.21 o 
   1  10   4       76.77      112.59     67.87 o 
   2  10   4     1188.97     1216.37     95.64 o 
   3  10   4      165.17      124.15     86.12 o 
   4  10   4      272.09      177.93     71.87 o 
   5  10   4      575.22      634.50     77.29 o 
   6  10   4      292.24      237.37     77.19 o 
   7  10   4      248.99      242.74     81.56 o 
   8  10   4     1970.55     1833.16    152.45 o 
   9  10   4      168.90      196.78     86.47 o 
  10  10   4      829.60      922.39    114.25 o 
  11  10   4      310.74      429.91    106.04 o 
  12  10   4       12.29      -94.49     94.49 o 
   1  11   4        5.60      -75.07     75.07 o 
   2  11   4     2139.93     1971.69    115.65 o 
   3  11   4        8.20       31.62     85.00 o 
   4  11   4      198.61       79.45     76.03 o 
   5  11   4       12.20       -0.48     85.91 o 
   6  11   4      674.34      846.40    116.37 o 
   7  11   4       86.10      108.14     97.35 o 
   8  11   4      274.78      297.12     94.50 o 
   9  11   4        0.15       28.11     95.93 o 
  10  11   4      404.84      291.76    148.50 o 
   0  12   4      964.15      855.40    168.78 o 
   1  12   4        1.23       50.84     92.43 o 
   2  12   4      523.67      378.97    107.99 o 
   3  12   4      207.12      250.83    102.19 o 
   4  12   4       85.08      168.43     98.94 o 
   5  12   4      218.82      327.32    107.50 o 
   6  12   4        0.48      -93.59    100.86 o 
   7  12   4        0.12       -5.92    106.56 o 
   8  12   4      321.52      311.55    119.33 o 
   1  13   4        5.21       95.10    117.13 o 
   2  13   4      699.25      795.96    151.46 o 
   3  13   4        2.47      -35.93    105.49 o 
   4  13   4       54.81       92.30    160.09 o 
   1   0   5      440.78      444.42     38.70 o 
   2   0   5     1465.08     1416.04     65.88 o 
   3   0   5      141.88      110.15     72.21 o 
   4   0   5    11524.86    11692.06    163.34 o 
   5   0   5     1263.21     1187.14     50.84 o 
   6   0   5     1664.07     1754.36     84.19 o 
   7   0   5     1044.10     1007.91     54.85 o 
   8   0   5     5097.61     4934.04    111.44 o 
   9   0   5     1607.29     1696.75    109.41 o 
  10   0   5      515.60      564.44     60.28 o 
  11   0   5      491.49      456.70     76.86 o 
  12   0   5      573.93      476.32     81.08 o 
  13   0   5      379.40      465.74     81.48 o 
  14   0   5       88.56       93.81     76.54 o 
  15   0   5     1302.86     1265.84    136.63 o 
  16   0   5       37.55       79.22    104.29 o 
  17   0   5      296.16      517.25    245.69 o 
  18   0   5      183.10       26.70    229.63 o 
   0   1   5    37890.32    38113.11    477.98 o 
   1   1   5       47.11       59.18     21.37 o 
   2   1   5     2810.70     3048.62     54.12 o 
   3   1   5    29114.06    29311.18    253.67 o 
   4   1   5    16460.25    16228.67    156.70 o 
   5   1   5    16958.30    16416.42    154.10 o 
   6   1   5     2279.23     2242.55     55.77 o 
   7   1   5      174.90      213.44     29.05 o 
   8   1   5      910.32      930.48     41.30 o 
   9   1   5        6.14       -0.14     35.42 o 
  10   1   5      223.35      162.84     47.58 o 
  11   1   5     3758.52     3712.37     95.83 o 
  12   1   5       41.27        2.48     53.41 o 
  13   1   5     2268.96     2391.61     86.00 o 
  14   1   5      434.93      430.88     73.47 o 
  15   1   5      367.44      434.76     96.16 o 
  16   1   5        4.72      -73.47     88.54 o 
  17   1   5      128.41       -4.68     95.15 o 
  18   1   5       23.59       31.29    156.58 o 
   1   2   5    12522.26    12712.85    134.77 o 
   2   2   5     3459.02     3531.34     78.11 o 
   3   2   5     1931.05     1887.78     44.94 o 
   4   2   5     7869.97     8163.82    100.04 o 
   5   2   5    12839.54    12789.36    135.02 o 
   6   2   5      439.14      525.68     32.41 o 
   7   2   5     2937.53     2767.50     62.69 o 
   8   2   5     2338.43     2437.06     62.65 o 
   9   2   5       21.75       18.75     42.35 o 
  10   2   5        1.53        2.98     47.67 o 
  11   2   5       22.03       54.55     58.02 o 
  12   2   5      192.77      260.41     57.56 o 
  13   2   5      693.48      781.52     83.85 o 
  14   2   5      196.71       41.03    105.35 o 
  15   2   5      566.04      720.56    106.14 o 
  16   2   5      121.54      137.67     95.38 o 
  17   2   5       33.38      -30.51     98.39 o 
  18   2   5       90.18       19.91    111.17 o 
   0   3   5     9490.48     8976.72    150.50 o 
   1   3   5      569.59      645.86     32.32 o 
   2   3   5     1356.85     1496.92     48.47 o 
   3   3   5    24975.28    25377.93    266.81 o 
   4   3   5     5594.98     5575.48     94.18 o 
   5   3   5    23619.07    24026.12    236.74 o 
   6   3   5     2946.16     2912.16     59.61 o 
   7   3   5     4481.94     4621.61    126.30 o 
   8   3   5     1228.49     1327.50     81.40 o 
   9   3   5       45.05       -7.40     45.42 o 
  10   3   5     1314.27     1391.81     96.74 o 
  11   3   5       41.58      -58.82     58.82 o 
  12   3   5      254.76      233.93     69.84 o 
  13   3   5     1514.10     1645.55    122.19 o 
  14   3   5       38.81       65.04     85.98 o 
  15   3   5      123.83      -12.77     89.75 o 
  16   3   5       17.42      -55.57     93.16 o 
  17   3   5       20.79      -99.22     99.22 o 
  18   3   5       55.92      125.97    202.94 o 
   1   4   5     5675.87     6004.56     79.30 o 
   2   4   5     2224.52     2268.33     50.82 o 
   3   4   5     1188.54     1194.09     44.89 o 
   4   4   5     5331.50     5303.91     98.07 o 
   5   4   5     7839.99     8140.13    127.74 o 
   6   4   5      531.57      500.31     50.82 o 
   7   4   5     2726.13     2902.17     74.11 o 
   8   4   5     1976.91     1983.54     69.76 o 
   9   4   5        3.94      -16.54     54.55 o 
  10   4   5        4.79      -42.24     58.22 o 
  11   4   5       19.88      -17.35     59.75 o 
  12   4   5      125.25       60.57     74.60 o 
  13   4   5      588.92      672.41    116.89 o 
  14   4   5      151.06       44.57    117.83 o 
  15   4   5      438.29      370.24    104.97 o 
  16   4   5       92.51      128.41    104.36 o 
  17   4   5       39.42     -146.88    159.54 o 
   0   5   5    14430.85    14475.21    220.48 o 
   1   5   5        4.66        3.28     23.77 o 
   2   5   5      959.65     1075.65     48.79 o 
   3   5   5    14576.58    14075.67    171.03 o 
   4   5   5     7014.13     6875.79    129.67 o 
   5   5   5    11438.34    11198.29    163.60 o 
   6   5   5     1141.39     1143.45     68.39 o 
   7   5   5       44.95       63.87     51.57 o 
   8   5   5      602.02      580.24     67.33 o 
   9   5   5        4.29       10.81     75.67 o 
  10   5   5      123.22        1.39     58.99 o 
  11   5   5     2615.52     2657.71    123.91 o 
  12   5   5       32.30      -67.46     67.46 o 
  13   5   5     1423.48     1480.69    126.87 o 
  14   5   5      225.64      230.80    101.38 o 
  15   5   5      260.91      238.35    174.24 o 
  16   5   5        6.99      111.61    107.34 o 
  17   5   5      133.08      168.36    121.67 o 
   1   6   5      212.17      185.88     32.56 o 
   2   6   5      471.81      473.29     36.28 o 
   3   6   5      196.10      185.94     39.81 o 
   4   6   5     3162.26     3067.73     82.56 o 
   5   6   5      623.05      643.73     93.93 o 
   6   6   5      677.26      623.80     62.60 o 
   7   6   5      378.02      411.39     63.10 o 
   8   6   5     1904.59     1913.77     93.27 o 
   9   6   5      585.72      620.86     72.81 o 
  10   6   5      247.27      410.26     77.69 o 
  11   6   5      211.86       86.13     71.23 o 
  12   6   5      216.27      168.26     81.03 o 
  13   6   5      217.96      209.96     85.49 o 
  14   6   5       33.00       62.67     85.36 o 
  15   6   5      721.68      868.84    134.61 o 
  16   6   5        9.66     -106.99    106.99 o 
   0   7   5     7087.05     6743.78    148.70 o 
   1   7   5       31.10       26.34     35.70 o 
   2   7   5      462.58      551.54     48.44 o 
   3   7   5     7663.53     7615.74    127.20 o 
   4   7   5     3666.06     3495.39    112.58 o 
   5   7   5     5361.40     5258.22    136.25 o 
   6   7   5      509.38      543.28     67.03 o 
   7   7   5        9.57       67.23     57.66 o 
   8   7   5      409.07      382.40     67.01 o 
   9   7   5       38.40      -35.23     64.97 o 
  10   7   5       13.17       41.53     70.45 o 
  11   7   5     1832.15     1786.70    119.98 o 
  12   7   5       34.81       70.64     81.17 o 
  13   7   5     1125.58     1046.53    127.16 o 
  14   7   5      157.97      237.67     96.51 o 
  15   7   5      251.59      204.77    105.48 o 
   1   8   5     1731.97     1755.45     71.90 o 
   2   8   5      405.83      495.07     54.27 o 
   3   8   5      567.18      588.51     64.34 o 
   4   8   5     1089.14      980.91     87.77 o 
   5   8   5     2431.27     2313.22    101.93 o 
   6   8   5       62.40      -21.06     55.98 o 
   7   8   5      955.34     1010.77     82.02 o 
   8   8   5      484.14      686.37     99.25 o 
   9   8   5        2.63      -61.28     69.27 o 
  10   8   5        1.02       -4.41     74.13 o 
  11   8   5       19.33       -1.43     80.94 o 
  12   8   5       29.44        3.74     85.58 o 
  13   8   5      301.25      347.74    120.89 o 
  14   8   5       49.65       52.60     98.61 o 
   0   9   5     1002.86     1002.25    101.39 o 
   1   9   5      391.56      337.36     68.56 o 
   2   9   5      152.44       95.83     62.67 o 
   3   9   5     5314.58     5468.05    168.51 o 
   4   9   5      776.69      824.34     86.83 o 
   5   9   5     5422.73     5427.11    161.18 o 
   6   9   5      418.77      447.94     77.04 o 
   7   9   5     1570.20     1517.74    106.27 o 
   8   9   5      309.03      183.18    100.01 o 
   9   9   5        1.50      131.04     79.28 o 
  10   9   5      195.52      211.10     86.66 o 
  11   9   5       11.75      -33.77     84.11 o 
  12   9   5       98.52       57.22     90.93 o 
  13   9   5      416.20      306.15    108.94 o 
   1  10   5      772.71      626.93     94.98 o 
   2  10   5      135.68      261.40     74.28 o 
   3  10   5      247.27      300.46     76.25 o 
   4  10   5      477.35      413.24     82.78 o 
   5  10   5     1138.67     1210.82    102.51 o 
   6  10   5       37.30       97.09     85.97 o 
   7  10   5      810.93      859.34     99.48 o 
   8  10   5      169.76      123.88     83.87 o 
   9  10   5       67.67       -8.80     84.53 o 
  10  10   5        4.56      -35.87     97.88 o 
  11  10   5       44.54       20.61     95.82 o 
  12  10   5        2.61     -102.42    102.42 o 
   0  11   5      964.68     1161.69    303.15 o 
   1  11   5      103.30      -15.85     82.59 o 
   2  11   5       94.41      180.83     89.69 o 
   3  11   5     2532.36     2539.16    168.12 o 
   4  11   5      723.12      676.54     93.76 o 
   5  11   5     2075.37     2001.94    127.28 o 
   6  11   5       80.26      -70.60     89.45 o 
   7  11   5        7.61       75.32     97.31 o 
   8  11   5      114.26      157.81    103.40 o 
   9  11   5       13.26       30.22    121.47 o 
  10  11   5        1.87     -104.91    110.45 o 
   1  12   5        4.19      -91.74     91.74 o 
   2  12   5        0.98       -3.84    108.04 o 
   3  12   5       23.28        0.00     99.39 o 
   4  12   5      278.87      241.98    116.98 o 
   5  12   5       16.40      171.54    139.71 o 
   6  12   5       74.83       60.69    107.31 o 
   7  12   5       30.67       52.87    111.54 o 
   0  13   5      287.80      134.42    152.34 o 
   1  13   5       90.39      123.60    123.32 o 
   2  13   5       36.11      -26.90    108.66 o 
   3  13   5      865.16     1046.83    229.45 o 
   0   0   6    48488.24    47428.85    837.21 o 
   1   0   6      438.98      530.82     91.97 o 
   2   0   6        0.02       20.10     58.25 o 
   3   0   6     6565.47     5875.28    118.98 o 
   4   0   6    14448.67    15043.98    203.23 o 
   5   0   6     4721.66     4314.79    122.42 o 
   6   0   6     1558.30     1373.58     59.08 o 
   7   0   6       99.24       31.17     39.17 o 
   8   0   6     4441.73     4393.70    109.51 o 
   9   0   6       24.44       58.54     49.78 o 
  10   0   6      558.00      470.27     61.64 o 
  11   0   6     3730.89     3591.07    134.60 o 
  12   0   6     1374.71     1292.19     98.78 o 
  13   0   6     2069.66     2206.95    130.71 o 
  14   0   6     1274.16     1365.33    110.56 o 
  15   0   6      314.69      416.06    109.89 o 
  16   0   6      207.64      287.36    200.33 o 
  17   0   6       14.15      206.48    233.39 o 
  18   0   6      101.55      179.99    240.27 o 
   1   1   6      116.14       49.63     23.27 o 
   2   1   6       73.95      113.76     27.22 o 
   3   1   6     3975.52     4064.33     67.58 o 
   4   1   6     2994.52     3167.98     70.51 o 
   5   1   6      167.14      141.30     24.90 o 
   6   1   6      142.15       87.20     27.68 o 
   7   1   6     3201.76     3131.17     67.92 o 
   8   1   6     2416.87     2439.02     62.69 o 
   9   1   6      957.22     1038.84     48.28 o 
  10   1   6       16.27       78.58     42.87 o 
  11   1   6      235.47      232.09     50.60 o 
  12   1   6      386.04      544.76     57.97 o 
  13   1   6      910.72      926.93     72.41 o 
  14   1   6      120.46      100.87     60.19 o 
  15   1   6      599.53      692.78    107.13 o 
  16   1   6       11.51     -105.38    105.38 o 
  17   1   6       11.28     -106.11    118.25 o 
  18   1   6      482.94      384.66    140.05 o 
   0   2   6    56163.14    56307.50    695.95 o 
   1   2   6      167.33      142.37     23.51 o 
   2   2   6      203.47      142.75     32.30 o 
   3   2   6    17905.61    17624.14    183.98 o 
   4   2   6     8814.19     8511.43    112.01 o 
   5   2   6    11248.32    11055.38    140.56 o 
   6   2   6     9181.97     8992.16    107.87 o 
   7   2   6     1095.25     1170.50     45.49 o 
   8   2   6     7649.58     7394.25    111.79 o 
   9   2   6      321.60      304.68     52.18 o 
  10   2   6       74.97       70.91     44.08 o 
  11   2   6      187.72      176.07     58.00 o 
  12   2   6      232.55      178.17     60.80 o 
  13   2   6     1290.18     1295.54     97.37 o 
  14   2   6      988.11      945.77    114.61 o 
  15   2   6        1.52       41.74     89.60 o 
  16   2   6      114.01      152.58    133.60 o 
  17   2   6        4.54       22.43    117.89 o 
   1   3   6     3167.85     3221.32     65.35 o 
   2   3   6     3620.08     3779.79     79.35 o 
   3   3   6     4209.88     4152.80     85.05 o 
   4   3   6     2665.87     2701.05     71.37 o 
   5   3   6     1505.42     1503.74     56.90 o 
   6   3   6     1241.62     1353.18     51.49 o 
   7   3   6     3600.67     3670.16     82.00 o 
   8   3   6      222.79      169.68     51.34 o 
   9   3   6      371.29      420.74     62.88 o 
  10   3   6     1001.52     1020.36     79.39 o 
  11   3   6      122.01       64.52     78.60 o 
  12   3   6     1604.32     1659.87     92.44 o 
  13   3   6      586.89      560.54    133.72 o 
  14   3   6       61.53      -66.24     87.39 o 
  15   3   6      318.25      209.02     96.99 o 
  16   3   6       78.11       27.50     94.94 o 
  17   3   6        0.63     -103.59    103.59 o 
   0   4   6    38477.57    38013.34    497.82 o 
   1   4   6       26.58       10.18     32.99 o 
   2   4   6      284.62      327.91     37.92 o 
   3   4   6    13415.62    12866.68    166.63 o 
   4   4   6     4419.73     4559.94     91.52 o 
   5   4   6     9666.83     9297.04    136.86 o 
   6   4   6     6344.95     6305.68    121.50 o 
   7   4   6      657.23      716.81     94.75 o 
   8   4   6     5046.31     4931.05    127.82 o 
   9   4   6      234.22      236.21     61.75 o 
  10   4   6       13.97      -49.95     56.66 o 
  11   4   6      114.84      216.17     82.54 o 
  12   4   6      190.07       29.26    107.14 o 
  13   4   6      905.94      961.01    113.92 o 
  14   4   6      746.31     1071.84    154.53 o 
  15   4   6        1.69      -91.18     91.18 o 
  16   4   6      112.38      108.95    107.77 o 
  17   4   6       16.67       67.12    115.23 o 
   1   5   6      113.36      128.99     28.05 o 
   2   5   6       18.22       20.95     26.22 o 
   3   5   6     1811.52     1751.12     71.28 o 
   4   5   6     1690.68     1658.91     66.40 o 
   5   5   6      246.36      184.46     51.08 o 
   6   5   6        8.30       -4.44     41.19 o 
   7   5   6     2069.17     2063.34     80.92 o 
   8   5   6     1096.42     1022.41     90.29 o 
   9   5   6      400.76      398.69     69.00 o 
  10   5   6        7.05       84.97     62.24 o 
  11   5   6      137.15      212.97     76.25 o 
  12   5   6      201.59      152.94    100.14 o 
  13   5   6      601.74      646.03    102.91 o 
  14   5   6       63.72      213.83     98.19 o 
  15   5   6      407.82      348.87    110.35 o 
  16   5   6       18.38     -107.14    107.14 o 
   0   6   6    15125.49    14445.10    229.55 o 
   1   6   6       43.86       77.93     29.56 o 
   2   6   6        4.77      -18.29     33.93 o 
   3   6   6     3150.93     3080.41    116.20 o 
   4   6   6     3957.56     3805.15    105.16 o 
   5   6   6     2412.94     2417.10    111.56 o 
   6   6   6      987.79     1051.96     73.49 o 
   7   6   6       47.69      -16.94     57.29 o 
   8   6   6     2040.06     2027.53     95.26 o 
   9   6   6       23.53       59.06     61.23 o 
  10   6   6      540.72      626.15     81.22 o 
  11   6   6     2189.70     2062.31    121.07 o 
  12   6   6      851.92      799.53    135.54 o 
  13   6   6     1162.34      957.71    129.39 o 
  14   6   6      659.70      620.41    118.81 o 
  15   6   6      225.68      219.83    115.17 o 
  16   6   6      160.93       56.73    120.07 o 
   1   7   6      134.20       45.76     42.93 o 
   2   7   6       24.18       51.81     48.41 o 
   3   7   6     1046.91     1049.03     68.96 o 
   4   7   6      906.47     1042.95     72.82 o 
   5   7   6      115.58       91.61     55.24 o 
   6   7   6        2.05      -18.53     54.59 o 
   7   7   6      769.62      763.31     74.24 o 
   8   7   6      918.95      849.12     78.40 o 
   9   7   6      348.66      385.15     73.02 o 
  10   7   6       22.44       35.91     73.31 o 
  11   7   6       54.28      -22.42     76.56 o 
  12   7   6       80.47      201.39     88.70 o 
  13   7   6      368.03      355.95     99.62 o 
  14   7   6       16.19      131.66    128.74 o 
  15   7   6      263.12      168.47    146.34 o 
   0   8   6    10522.11     9890.48    238.10 o 
   1   8   6        5.66      -10.73     57.28 o 
   2   8   6      184.23      224.63     64.98 o 
   3   8   6     4109.83     4191.93    170.29 o 
   4   8   6     1339.56     1360.73     80.21 o 
   5   8   6     3064.54     3256.08    185.65 o 
   6   8   6     2102.79     2234.11     99.13 o 
   7   8   6      278.61      299.66     68.81 o 
   8   8   6     2708.74     2710.52    113.47 o 
   9   8   6       38.39      163.08     90.20 o 
  10   8   6       17.65       83.04     78.61 o 
  11   8   6       74.50      179.14     86.46 o 
  12   8   6      104.31       83.89     89.18 o 
  13   8   6      486.35      632.03    135.32 o 
  14   8   6      339.39      363.43    109.45 o 
   1   9   6      735.07      782.88     97.97 o 
   2   9   6      336.68      403.94     72.98 o 
   3   9   6      711.00      888.89     86.43 o 
   4   9   6      412.83      512.06     86.54 o 
   5   9   6      307.67      373.80     75.85 o 
   6   9   6      277.43      237.14     70.88 o 
   7   9   6      732.15      833.35    100.15 o 
   8   9   6        4.44       84.12     77.57 o 
   9   9   6      233.41      122.00     80.39 o 
  10   9   6      352.63      357.19     93.28 o 
  11   9   6       98.56       61.49     89.04 o 
  12   9   6      392.44      268.42    140.35 o 
  13   9   6      184.79       69.40    101.87 o 
   0  10   6     4782.70     4895.54    254.02 o 
   1  10   6       69.00      -21.16     80.30 o 
   2  10   6      235.41      386.79     94.71 o 
   3  10   6     2678.56     2691.98    145.17 o 
   4  10   6      198.19      178.73     76.30 o 
   5  10   6     2050.80     2029.06    118.11 o 
   6  10   6     1230.69     1138.95     96.16 o 
   7  10   6      202.28      108.27     80.22 o 
   8  10   6     1196.75     1110.21    176.62 o 
   9  10   6       41.56       56.63    146.94 o 
  10  10   6       15.32      -59.53     90.01 o 
  11  10   6       19.69      134.18     98.96 o 
   1  11   6       23.09       13.79     97.09 o 
   2  11   6       65.55       45.02     87.46 o 
   3  11   6      170.19      441.30    118.72 o 
   4  11   6      153.23       51.72     93.74 o 
   5  11   6       38.82      173.85     95.86 o 
   6  11   6        0.14       72.66     97.78 o 
   7  11   6      291.38      295.59     95.88 o 
   8  11   6       85.65      207.64    118.48 o 
   9  11   6       28.57      213.56    117.67 o 
   0  12   6     1064.25     1286.98    428.19 o 
   1  12   6       16.89      -63.48     92.18 o 
   2  12   6       10.52      -87.34     87.34 o 
   3  12   6      410.61      273.14    133.48 o 
   4  12   6      205.51      179.41    157.55 o 
   5  12   6      338.11      435.78    118.88 o 
   6  12   6       68.60      -98.36    103.23 o 
   1   0   7      404.84      538.41     48.14 o 
   2   0   7    24455.09    23761.05    333.63 o 
   3   0   7      374.18      343.39     46.76 o 
   4   0   7     1478.73     1572.11     67.77 o 
   5   0   7        0.52       61.38     36.46 o 
   6   0   7     9983.63    10059.85    165.49 o 
   7   0   7      222.76      249.42     47.36 o 
   8   0   7      907.44      856.48     75.30 o 
   9   0   7       29.45       32.14     81.42 o 
  10   0   7     1086.35     1095.95     89.52 o 
  11   0   7      249.56      191.06     71.29 o 
  12   0   7      170.03      176.03     73.42 o 
  13   0   7        2.00      -68.22     84.45 o 
  14   0   7        4.33      -11.52    140.51 o 
  15   0   7        9.12       65.43    103.79 o 
  16   0   7      321.30      332.17    163.83 o 
  17   0   7       24.01      196.47    234.43 o 
   0   1   7     3094.51     2865.51     97.72 o 
   1   1   7      129.34      124.70     28.38 o 
   2   1   7     3896.66     3748.04     71.70 o 
   3   1   7     2255.94     2212.80     63.97 o 
   4   1   7      386.98      344.16     31.56 o 
   5   1   7       73.28       87.70     25.16 o 
   6   1   7      390.83      445.31     33.69 o 
   7   1   7      288.11      329.62     35.59 o 
   8   1   7     8200.99     7781.11    120.04 o 
   9   1   7      144.32      130.69     41.60 o 
  10   1   7    14590.75    14242.55    182.24 o 
  11   1   7       46.71       12.80     52.16 o 
  12   1   7       27.15       49.63     54.19 o 
  13   1   7       12.44      -41.52     55.79 o 
  14   1   7       28.68      -62.60     62.60 o 
  15   1   7       17.88      -38.09     75.16 o 
  16   1   7     1752.42     1381.25    160.21 o 
  17   1   7        7.63      -79.36    122.16 o 
   1   2   7       60.27       53.36     25.94 o 
   2   2   7    11664.93    10620.48    144.45 o 
   3   2   7      460.88      598.68     36.00 o 
   4   2   7      322.72      338.09     35.08 o 
   5   2   7      361.74      361.38     31.94 o 
   6   2   7     8926.09     8468.26    106.63 o 
   7   2   7      101.93       50.44     33.55 o 
   8   2   7     4901.49     5039.71    102.33 o 
   9   2   7      392.98      385.89     52.41 o 
  10   2   7     7635.90     7760.57    135.55 o 
  11   2   7      744.04      687.89     60.99 o 
  12   2   7        3.43      -31.25     58.50 o 
  13   2   7      118.47      155.40     68.80 o 
  14   2   7        3.39      -70.60     70.60 o 
  15   2   7       20.35       58.73     93.26 o 
  16   2   7      225.90      350.81    133.53 o 
  17   2   7       35.01       38.34    129.88 o 
   0   3   7     6566.05     6428.42    131.93 o 
   1   3   7      116.97      126.47     26.50 o 
   2   3   7    13104.29    13444.08    172.47 o 
   3   3   7     1453.01     1586.38     60.20 o 
   4   3   7     5989.81     6249.97    112.77 o 
   5   3   7      586.84      694.99     60.19 o 
   6   3   7      196.76      266.98     43.68 o 
   7   3   7      289.73      165.52     48.60 o 
   8   3   7     6179.34     6434.30    132.19 o 
   9   3   7       64.80       83.76     53.71 o 
  10   3   7     4153.36     4545.34    212.92 o 
  11   3   7       84.26       32.85     54.86 o 
  12   3   7      253.58      198.71     59.37 o 
  13   3   7       88.54       43.62     67.53 o 
  14   3   7        6.13       11.15    109.85 o 
  15   3   7       60.29       74.31     95.82 o 
  16   3   7      934.37      877.16    127.43 o 
  17   3   7       34.41     -127.21    127.21 o 
   1   4   7        2.47       20.86     27.69 o 
   2   4   7     8889.27     8211.76    128.28 o 
   3   4   7      136.02      129.04     39.84 o 
   4   4   7      310.50      283.55     43.99 o 
   5   4   7      205.43      288.36     51.05 o 
   6   4   7     5398.31     5169.08    124.10 o 
   7   4   7       28.49       86.37     49.59 o 
   8   4   7     4250.51     4124.69    112.58 o 
   9   4   7      341.83      395.47     74.82 o 
  10   4   7     6285.55     6237.42    140.54 o 
  11   4   7      641.14      669.67     71.79 o 
  12   4   7        2.08      -48.10     62.58 o 
  13   4   7       86.59       23.67     76.02 o 
  14   4   7        5.92        1.04     90.23 o 
  15   4   7       24.64      -33.60     97.16 o 
  16   4   7      184.88      330.89    118.02 o 
   0   5   7     3014.33     2993.64    144.37 o 
   1   5   7      112.74       66.26     31.96 o 
   2   5   7     2708.41     2769.03     78.98 o 
   3   5   7     1077.97     1190.15     60.26 o 
   4   5   7      477.50      406.76     50.03 o 
   5   5   7       89.58       52.73     56.23 o 
   6   5   7       55.72       68.36     52.67 o 
   7   5   7       90.54       49.78     56.20 o 
   8   5   7     4804.99     4688.93    130.67 o 
   9   5   7       28.09      -27.23     52.86 o 
  10   5   7     8682.77     8594.61    259.60 o 
  11   5   7       14.12       25.98     65.14 o 
  12   5   7       36.13       25.92    103.84 o 
  13   5   7       14.99        6.75     75.10 o 
  14   5   7       34.31       89.16     85.69 o 
  15   5   7       17.04       80.74    107.88 o 
  16   5   7     1254.94     1234.04    151.57 o 
   1   6   7       43.30       55.29     38.41 o 
   2   6   7    10132.41     9765.30    168.22 o 
   3   6   7      135.01       64.01     46.01 o 
   4   6   7      294.42      330.00     54.80 o 
   5   6   7        0.23      -13.16     59.48 o 
   6   6   7     3856.75     3610.55    109.99 o 
   7   6   7       95.63      134.51     53.86 o 
   8   6   7      321.28      387.42     63.08 o 
   9   6   7       21.70      -51.28     58.53 o 
  10   6   7      367.43      410.91     75.21 o 
  11   6   7      111.17       61.89     88.51 o 
  12   6   7       55.37       64.36     90.74 o 
  13   6   7        1.55     -110.66    110.66 o 
  14   6   7        5.30      -46.39     98.37 o 
  15   6   7        5.54     -103.13    112.05 o 
   0   7   7     1578.57     1700.67    151.87 o 
   1   7   7       99.28      110.84     77.55 o 
   2   7   7     1294.16     1280.71     83.23 o 
   3   7   7      533.28      543.80     64.37 o 
   4   7   7       98.50       40.88     72.82 o 
   5   7   7       48.11       -9.80     59.84 o 
   6   7   7        7.26       19.35     54.54 o 
   7   7   7      111.49      111.12     80.43 o 
   8   7   7     3665.94     3706.87    114.40 o 
   9   7   7       46.93      -27.00     62.55 o 
  10   7   7     5693.58     5600.98    196.29 o 
  11   7   7        7.78      -84.82     84.82 o 
  12   7   7      108.05       64.35     93.76 o 
  13   7   7        5.84      -94.44     94.44 o 
  14   7   7       88.74       20.55    109.05 o 
   1   8   7       17.26       58.84    107.78 o 
   2   8   7     2801.66     2907.84    113.71 o 
   3   8   7       45.99       -5.98     62.14 o 
   4   8   7       36.43       89.87     72.86 o 
   5   8   7       68.67       56.31     62.81 o 
   6   8   7     1667.00     1525.68     89.73 o 
   7   8   7       36.73      -37.00     62.96 o 
   8   8   7     1034.82     1204.78     91.19 o 
   9   8   7      155.27       92.22     71.34 o 
  10   8   7     2288.26     1993.92    114.22 o 
  11   8   7      232.89      177.70    123.45 o 
  12   8   7       17.86       -7.24     98.99 o 
  13   8   7       55.31      -27.61    103.44 o 
   0   9   7     2320.45     2100.00    183.61 o 
   1   9   7      111.32       42.71     78.46 o 
   2   9   7     3378.65     3238.61    148.59 o 
   3   9   7      288.06      459.92     93.48 o 
   4   9   7     1343.20     1431.65    103.53 o 
   5   9   7      160.13       99.90     71.86 o 
   6   9   7      338.69      374.41     96.23 o 
   7   9   7       62.29       86.73     70.60 o 
   8   9   7     1887.62     2188.38    134.89 o 
   9   9   7        8.78       23.57     76.69 o 
  10   9   7      711.38      649.07     95.25 o 
  11   9   7       25.34      -72.92     80.14 o 
  12   9   7       23.03      164.25     90.66 o 
   1  10   7        3.46      -80.80     80.80 o 
   2  10   7     1267.87     1035.69    115.65 o 
   3  10   7       38.13       -0.35     85.56 o 
   4  10   7       12.30      115.69    157.67 o 
   5  10   7       45.18      122.25     92.26 o 
   6  10   7      455.57      476.89     85.53 o 
   7  10   7       17.44       41.54     80.91 o 
   8  10   7      999.69     1330.76    179.57 o 
   9  10   7      127.42      135.48     93.79 o 
  10  10   7     1394.76     1521.99    156.16 o 
  11  10   7      203.41      195.25    104.94 o 
   0  11   7      878.58      888.69    168.66 o 
   1  11   7       78.90       -5.13     88.90 o 
   2  11   7      545.56      500.45    109.64 o 
   3  11   7      181.41       63.10    162.02 o 
   4  11   7       97.80      -47.96     99.53 o 
   5  11   7       27.83      -94.79     94.79 o 
   6  11   7       55.05      144.74    101.17 o 
   7  11   7        4.38       32.49     99.51 o 
   8  11   7     1132.41     1213.05    144.21 o 
   1  12   7        4.10       -3.95    126.41 o 
   2  12   7     1052.80      993.00    146.40 o 
   3  12   7       24.72      -48.73    120.04 o 
   4  12   7        2.76       98.44    112.78 o 
   5  12   7        0.02       14.46    110.52 o 
   0   0   8    25729.57    25148.49    504.47 o 
   1   0   8       94.67      296.15     50.00 o 
   2   0   8       78.22      133.26     51.06 o 
   3   0   8      913.88      824.86     60.07 o 
   4   0   8     6836.68     6688.84    182.70 o 
   5   0   8     5774.87     5560.26    117.37 o 
   6   0   8     3427.10     3451.83     95.91 o 
   7   0   8     1679.92     1676.69     88.47 o 
   8   0   8     3433.90     3357.13    104.32 o 
   9   0   8      121.01      138.43     58.36 o 
  10   0   8      323.47      340.49     73.40 o 
  11   0   8     2427.21     2310.94    142.06 o 
  12   0   8       13.94      -41.89     80.93 o 
  13   0   8     2242.52     2354.11    157.56 o 
  14   0   8      366.64      402.69    110.50 o 
  15   0   8       98.35       87.73    129.91 o 
  16   0   8      171.55      331.94    144.15 o 
  17   0   8        3.45       32.33    236.72 o 
   1   1   8       24.99       -9.75     29.49 o 
   2   1   8        2.75        4.41     30.11 o 
   3   1   8       25.42       79.88     31.32 o 
   4   1   8     1200.96     1223.08     42.94 o 
   5   1   8     2537.65     2585.98     80.22 o 
   6   1   8       93.82       78.16     31.17 o 
   7   1   8      868.69      864.32     45.17 o 
   8   1   8     1450.48     1369.18     61.53 o 
   9   1   8     2229.57     2141.70     76.00 o 
  10   1   8      923.03     1043.36     64.27 o 
  11   1   8      514.16      406.00     62.06 o 
  12   1   8     1725.83     1911.61     98.18 o 
  13   1   8      378.77      328.20     83.20 o 
  14   1   8      555.13      554.09     94.00 o 
  15   1   8      393.13      386.56     92.29 o 
  16   1   8      176.93      220.43    108.85 o 
  17   1   8       82.75       17.41    226.61 o 
   0   2   8    27799.61    27760.32    387.95 o 
   1   2   8      812.74      936.77     42.50 o 
   2   2   8     1958.55     2000.79     53.35 o 
   3   2   8    10806.40    10733.31    162.19 o 
   4   2   8     4093.02     3831.62     79.32 o 
   5   2   8     7743.78     7854.35    119.07 o 
   6   2   8     2894.21     2833.96     71.38 o 
   7   2   8       92.88       64.29     40.30 o 
   8   2   8     3438.39     3472.01     89.64 o 
   9   2   8      466.95      476.53     61.40 o 
  10   2   8     1237.55     1228.48     76.47 o 
  11   2   8      748.84      803.65     69.82 o 
  12   2   8        1.05       74.82     63.09 o 
  13   2   8     1263.92     1576.26    132.78 o 
  14   2   8      548.09      595.19     85.56 o 
  15   2   8       35.64       -0.47     94.51 o 
  16   2   8       22.19      306.64    129.35 o 
  17   2   8      201.01      174.75    141.79 o 
   1   3   8      104.42      111.47     30.73 o 
   2   3   8       17.96      -38.76     38.76 o 
   3   3   8      153.90      158.62     43.16 o 
   4   3   8     3002.14     2842.91     83.13 o 
   5   3   8      635.35      585.40     61.76 o 
   6   3   8        3.09       73.51     47.20 o 
   7   3   8     1583.31     1518.95     79.80 o 
   8   3   8     1077.57     1135.49     72.73 o 
   9   3   8       71.17       30.44     52.48 o 
  10   3   8     2109.31     1938.97     87.83 o 
  11   3   8        1.59      -51.89     51.89 o 
  12   3   8     1145.19     1211.52     83.49 o 
  13   3   8      335.21      342.22     76.91 o 
  14   3   8      244.71       36.47     91.68 o 
  15   3   8      434.23      314.68    143.30 o 
  16   3   8        2.99     -107.78    121.70 o 
   0   4   8    20682.64    20191.91    306.67 o 
   1   4   8     1027.19     1078.48     56.94 o 
   2   4   8     1170.49     1205.19     60.66 o 
   3   4   8     7364.62     7942.24    134.87 o 
   4   4   8     2499.62     2325.31     84.90 o 
   5   4   8     6749.76     6767.06    128.31 o 
   6   4   8     2321.86     2432.80    106.82 o 
   7   4   8       77.77       97.63     54.61 o 
   8   4   8     2839.76     2835.38     97.94 o 
   9   4   8      425.83      344.77     62.65 o 
  10   4   8      819.31     1095.20     82.36 o 
  11   4   8      536.46      527.48     72.00 o 
  12   4   8        2.56       54.55     62.53 o 
  13   4   8      953.40     1039.62    102.52 o 
  14   4   8      398.71      245.95    102.33 o 
  15   4   8       54.38       38.79    102.65 o 
  16   4   8       32.31       10.47    112.54 o 
   1   5   8       93.45       80.12     44.65 o 
   2   5   8       31.25       18.82     44.00 o 
   3   5   8       40.94       51.32     46.08 o 
   4   5   8      400.86      404.30     53.94 o 
   5   5   8     1456.51     1520.54     83.53 o 
   6   5   8       29.12      104.93     56.58 o 
   7   5   8      588.87      541.44     65.33 o 
   8   5   8      578.24      635.67     68.57 o 
   9   5   8     1133.07     1173.82    103.92 o 
  10   5   8      598.37      744.36     76.92 o 
  11   5   8      301.06      378.78     79.06 o 
  12   5   8      989.40     1031.03    103.69 o 
  13   5   8      267.04      194.89    110.39 o 
  14   5   8      267.36      119.23     90.98 o 
  15   5   8      265.47      245.59    142.15 o 
   0   6   8    10026.92     9511.23    243.77 o 
   1   6   8        2.97      -28.23     45.88 o 
   2   6   8       36.43       65.54     48.43 o 
   3   6   8      726.76      651.56     59.56 o 
   4   6   8     2432.62     2558.16     99.94 o 
   5   6   8     2543.26     2427.40    100.62 o 
   6   6   8     1342.20     1296.30     83.25 o 
   7   6   8      818.49      852.94     72.64 o 
   8   6   8     1599.55     1596.50     95.02 o 
   9   6   8      209.67      226.64     68.70 o 
  10   6   8       44.25       43.42     69.42 o 
  11   6   8     1471.67     1505.92    116.36 o 
  12   6   8        3.42      -31.10     79.79 o 
  13   6   8     1214.44     1378.77    122.76 o 
  14   6   8      175.62      228.87     97.71 o 
  15   6   8       89.35      -40.56    113.87 o 
   1   7   8       54.63       26.58     72.22 o 
   2   7   8       16.01      -57.80     57.80 o 
   3   7   8       11.11       -8.50     61.71 o 
   4   7   8      300.19      309.51     70.56 o 
   5   7   8      914.39      977.86     97.29 o 
   6   7   8        0.76       -9.18     62.20 o 
   7   7   8      194.65      171.21     67.36 o 
   8   7   8      439.64      465.93     77.23 o 
   9   7   8      858.57      771.88     87.72 o 
  10   7   8      393.03      298.16     86.77 o 
  11   7   8      201.50      166.64     86.31 o 
  12   7   8      572.67      538.76    100.65 o 
  13   7   8      154.73       -6.45     91.89 o 
  14   7   8      213.64      246.89    107.51 o 
   0   8   8     6364.34     6386.52    394.82 o 
   1   8   8      314.02      357.36     94.44 o 
   2   8   8      550.06      508.98    108.13 o 
   3   8   8     3128.49     3045.15    144.99 o 
   4   8   8      600.67      647.70    104.40 o 
   5   8   8     2600.53     2560.85    151.88 o 
   6   8   8      720.35      677.92    107.34 o 
   7   8   8       85.38       46.44     67.83 o 
   8   8   8      853.80      712.82     87.15 o 
   9   8   8       49.92        0.34     75.40 o 
  10   8   8      231.46      255.51    106.27 o 
  11   8   8      282.47      280.21     92.49 o 
  12   8   8        1.74       59.35     97.29 o 
  13   8   8      446.95      535.45    112.84 o 
   1   9   8       58.21       88.25     97.36 o 
   2   9   8        0.05       53.01     83.43 o 
   3   9   8       73.91      105.49     85.41 o 
   4   9   8      568.03      619.85    102.52 o 
   5   9   8      102.01      117.13     89.11 o 
   6   9   8        9.63      -68.08     71.42 o 
   7   9   8      370.94      229.85     78.67 o 
   8   9   8       95.07       67.66     80.40 o 
   9   9   8       89.76       10.30     83.51 o 
  10   9   8      648.17      744.66    109.45 o 
  11   9   8       15.32      115.82     95.74 o 
  12   9   8      266.08      175.89    104.62 o 
   0  10   8     2978.01     3190.73    230.63 o 
   1  10   8      466.21      420.03    149.78 o 
   2  10   8      397.06      308.52     94.44 o 
   3  10   8     2031.81     1712.65    218.25 o 
   4  10   8      110.84      137.99     97.52 o 
   5  10   8     1390.97     1378.93    134.53 o 
   6  10   8      483.01      531.58    100.00 o 
   7  10   8       23.00       44.59     99.16 o 
   8  10   8      501.22      698.13    121.74 o 
   9  10   8       47.19       35.70    108.21 o 
  10  10   8       80.51      179.77    135.32 o 
   1  11   8       26.27       19.93     94.68 o 
   2  11   8       26.49      159.32    114.03 o 
   3  11   8       13.74       52.74     95.18 o 
   4  11   8       26.50      137.07    123.20 o 
   5  11   8      198.55       84.63    100.99 o 
   6  11   8        0.43      -62.82    102.76 o 
   7  11   8       78.87       55.41    158.89 o 
   8  11   8       10.37      -97.40    109.92 o 
   0  12   8      873.96      953.09    187.35 o 
   1  12   8        2.52      150.95    112.76 o 
   2  12   8       11.78       16.65    116.46 o 
   3  12   8       94.64       40.97    126.10 o 
   4  12   8       95.54      271.94    156.69 o 
   1   0   9     3569.37     3628.50    110.19 o 
   2   0   9     9685.59     9493.44    235.81 o 
   3   0   9     2290.95     2124.68     89.60 o 
   4   0   9     3582.56     3410.19    117.41 o 
   5   0   9     3850.84     3948.95    105.65 o 
   6   0   9     2530.81     2464.26     87.34 o 
   7   0   9     2661.43     2512.63    124.68 o 
   8   0   9     1539.13     1493.32     80.62 o 
   9   0   9     1171.45     1149.46    153.56 o 
  10   0   9      163.42      182.88     88.26 o 
  11   0   9      453.21      428.32    101.00 o 
  12   0   9      731.69      914.02    118.59 o 
  13   0   9      903.10     1065.13    170.06 o 
  14   0   9       89.36     -174.73    265.71 o 
  15   0   9      457.98      810.51    170.58 o 
  16   0   9       14.56      111.70    198.03 o 
   0   1   9     9305.24     9050.55    178.11 o 
   1   1   9      430.82      457.86     41.51 o 
   2   1   9       11.00      -32.93     32.93 o 
   3   1   9     5867.36     5442.01    105.25 o 
   4   1   9     1497.51     1488.16     55.95 o 
   5   1   9     9489.35     9468.06    129.90 o 
   6   1   9     4411.06     4181.77     86.61 o 
   7   1   9      375.36      432.46     48.07 o 
   8   1   9     3003.73     2788.09     77.96 o 
   9   1   9      753.56      652.96     59.14 o 
  10   1   9       83.07       59.73     52.15 o 
  11   1   9     2637.36     2478.53    119.84 o 
  12   1   9      254.77      265.95     81.84 o 
  13   1   9      950.65     1032.60    142.39 o 
  14   1   9      813.40     1096.17    125.61 o 
  15   1   9      201.44      177.80    106.76 o 
  16   1   9        2.32      -97.80    117.36 o 
   1   2   9     4578.11     4443.21     85.19 o 
   2   2   9     3314.01     3583.31     76.03 o 
   3   2   9     2428.07     2606.34     82.01 o 
   4   2   9     1039.17     1098.08     58.81 o 
   5   2   9     1305.96     1311.81     68.02 o 
   6   2   9      893.28      821.24     67.13 o 
   7   2   9     1644.01     1437.39     69.76 o 
   8   2   9      224.76      175.98     56.75 o 
   9   2   9       15.35      135.10     55.24 o 
  10   2   9      440.91      387.50     62.89 o 
  11   2   9      171.31      205.16     60.44 o 
  12   2   9      532.12      455.79     82.32 o 
  13   2   9      850.69      820.90     98.92 o 
  14   2   9       94.07      -23.95     84.29 o 
  15   2   9     1213.43     1262.60    137.97 o 
  16   2   9       12.23      131.92    134.54 o 
   0   3   9    11683.95    11886.03    216.77 o 
   1   3   9       28.33       80.95     33.72 o 
   2   3   9     1046.76     1171.99     63.98 o 
   3   3   9    13431.64    13398.36    188.45 o 
   4   3   9      187.71      266.25     78.62 o 
   5   3   9     7975.04     8082.12    209.15 o 
   6   3   9      787.19      842.83     80.39 o 
   7   3   9        2.68       13.14     51.19 o 
   8   3   9       22.32       28.20     58.71 o 
   9   3   9       70.05      116.10     55.09 o 
  10   3   9      273.21      349.69     62.70 o 
  11   3   9     1104.10     1000.37     80.59 o 
  12   3   9      124.64        7.33     86.71 o 
  13   3   9     1011.08     1036.31     93.22 o 
  14   3   9      449.61      485.48    125.12 o 
  15   3   9      207.59      183.71    129.13 o 
  16   3   9      112.23      311.80    135.35 o 
   1   4   9     3173.28     3301.26     90.13 o 
   2   4   9     3203.79     3342.19     92.83 o 
   3   4   9     2334.76     2364.34     81.85 o 
   4   4   9      721.45      719.99     61.29 o 
   5   4   9      969.43     1056.02     70.59 o 
   6   4   9      634.68      627.00     70.12 o 
   7   4   9     1441.92     1441.92     80.67 o 
   8   4   9      147.08      185.36     59.34 o 
   9   4   9       18.19       27.71     56.16 o 
  10   4   9      392.54      244.17     69.36 o 
  11   4   9      101.53      208.72     83.67 o 
  12   4   9      424.31      436.51     76.43 o 
  13   4   9      734.31      735.45    147.69 o 
  14   4   9       81.69      -69.03     95.41 o 
  15   4   9      981.03      968.72    203.51 o 
  16   4   9       10.12      137.03    241.73 o 
   0   5   9     5323.40     5395.66    190.86 o 
   1   5   9      109.84      111.27     47.99 o 
   2   5   9        0.39       23.33     48.20 o 
   3   5   9     3306.46     3169.70     94.92 o 
   4   5   9      915.59     1026.18     69.69 o 
   5   5   9     5662.24     5795.36    145.74 o 
   6   5   9     2488.46     2493.65    102.92 o 
   7   5   9      319.39      306.47     72.66 o 
   8   5   9     1842.44     1760.30     89.84 o 
   9   5   9      581.79      553.87     71.31 o 
  10   5   9       26.94      181.35     67.21 o 
  11   5   9     1721.75     1692.23     99.35 o 
  12   5   9      179.57      254.86     80.17 o 
  13   5   9      675.06      759.92    125.86 o 
  14   5   9      552.07      444.66    151.97 o 
  15   5   9      184.34      114.91    118.27 o 
   1   6   9     1183.24     1093.62    102.10 o 
   2   6   9     2924.94     2925.61     94.21 o 
   3   6   9      899.72      861.15     67.01 o 
   4   6   9     1352.88     1453.85     86.89 o 
   5   6   9     1618.65     1735.37     94.01 o 
   6   6   9      969.67      999.19     81.75 o 
   7   6   9     1366.00     1367.05     83.94 o 
   8   6   9      501.71      535.50     72.97 o 
   9   6   9      591.37      577.20     81.92 o 
  10   6   9       61.98        5.12     72.13 o 
  11   6   9      228.39      252.82     79.43 o 
  12   6   9      312.22      309.12     94.33 o 
  13   6   9      456.35      637.76    107.34 o 
  14   6   9       28.39       36.06     99.26 o 
   0   7   9     2275.77     2485.80    186.03 o 
   1   7   9       31.90      -31.52     74.01 o 
   2   7   9        0.63      -48.84     81.91 o 
   3   7   9     2216.29     2112.02    126.73 o 
   4   7   9      259.30      175.54     69.64 o 
   5   7   9     3334.31     3115.79    127.39 o 
   6   7   9     1833.06     1632.28    142.87 o 
   7   7   9      235.59      105.16     68.65 o 
   8   7   9     1398.29     1198.22     97.02 o 
   9   7   9      470.72      329.46     79.36 o 
  10   7   9        3.89       69.13     75.89 o 
  11   7   9     1326.91     1386.68    123.35 o 
  12   7   9      151.89      222.72     92.32 o 
  13   7   9      538.18      621.46    113.22 o 
   1   8   9      965.00      940.81    107.17 o 
   2   8   9      502.84      788.76    103.87 o 
   3   8   9      568.96      597.90     98.89 o 
   4   8   9      186.58      161.08     83.51 o 
   5   8   9      424.34      340.16    112.62 o 
   6   8   9      182.10      238.46     77.36 o 
   7   8   9      465.75      395.74     77.85 o 
   8   8   9        8.15      -60.12     70.03 o 
   9   8   9        9.41       17.42     75.20 o 
  10   8   9      198.08      186.93    121.31 o 
  11   8   9       17.59       19.36     91.00 o 
  12   8   9      142.64      172.42    100.00 o 
   0   9   9     2046.89     1686.00    191.70 o 
   1   9   9      153.83       31.48     90.05 o 
   2   9   9      354.18       56.45     87.13 o 
   3   9   9     3814.77     3696.91    171.03 o 
   4   9   9       11.40      -58.39     83.07 o 
   5   9   9     1974.77     1840.23    162.51 o 
   6   9   9      131.81      162.94     93.89 o 
   7   9   9       22.88       17.87     83.01 o 
   8   9   9        4.18      -79.25     79.25 o 
   9   9   9       29.77       53.06     87.75 o 
  10   9   9       20.33       -6.94     94.15 o 
  11   9   9      346.34      271.40    108.08 o 
   1  10   9      518.72      610.91    112.42 o 
   2  10   9      277.96      161.10     96.02 o 
   3  10   9      449.85      309.50    105.86 o 
   4  10   9       25.98       92.07    102.65 o 
   5  10   9      133.97       87.88     99.72 o 
   6  10   9       69.75      137.52    103.39 o 
   7  10   9      383.24      329.19    105.46 o 
   8  10   9        2.06       82.73    102.50 o 
   9  10   9       37.32      -15.93    107.28 o 
   0  11   9      510.96      714.25    284.69 o 
   1  11   9       10.91      -12.02     99.54 o 
   2  11   9        1.68      -61.09     98.74 o 
   3  11   9      624.55      613.19    131.01 o 
   4  11   9       40.97     -133.03    133.03 o 
   5  11   9     1034.61     1067.12    141.67 o 
   6  11   9      386.99      409.50    120.62 o 
   7  11   9      197.84      217.13    119.44 o 
   1  12   9       79.37      151.64    127.70 o 
   2  12   9      203.48      155.43    116.32 o 
   0   0  10     1817.82     1715.68    125.69 o 
   1   0  10       63.21      110.21     58.64 o 
   2   0  10     1949.15     1767.30     91.84 o 
   3   0  10      811.28      770.75     73.34 o 
   4   0  10      401.18      415.76     67.30 o 
   5   0  10      695.75      759.04     71.20 o 
   6   0  10      659.04      534.03     76.10 o 
   7   0  10     1256.44     1156.71    173.61 o 
   8   0  10     5903.00     5978.06    171.99 o 
   9   0  10      885.21      774.78    106.52 o 
  10   0  10     4569.54     4460.83    186.48 o 
  11   0  10      559.65      655.81    149.01 o 
  12   0  10      128.85      126.16    138.51 o 
  13   0  10      332.59      382.63    150.88 o 
  14   0  10        0.76      147.99    146.10 o 
  15   0  10        0.96     -136.47    136.47 o 
  16   0  10      167.77      384.60    348.10 o 
   1   1  10      317.00      232.64     44.10 o 
   2   1  10    17871.91    17817.22    206.49 o 
   3   1  10      106.89       92.47     47.10 o 
   4   1  10      518.00      506.84     58.64 o 
   5   1  10      764.10      836.48     64.34 o 
   6   1  10     2182.77     2179.37     83.70 o 
   7   1  10      419.16      472.94     71.19 o 
   8   1  10     1572.55     1552.69     79.76 o 
   9   1  10       83.56       14.71     62.06 o 
  10   1  10      967.71      971.63    118.02 o 
  11   1  10      116.82       31.94     96.64 o 
  12   1  10       24.76       97.29     80.35 o 
  13   1  10       11.58      -26.71     94.12 o 
  14   1  10       11.80     -108.01    120.80 o 
  15   1  10       11.42      187.16    125.59 o 
  16   1  10       98.44      148.83    130.11 o 
   0   2  10     1061.83     1150.58     78.84 o 
   1   2  10     1094.54     1108.83     54.64 o 
   2   2  10     5944.62     5953.84    122.30 o 
   3   2  10      504.43      480.19     58.68 o 
   4   2  10     1716.45     1742.41     78.00 o 
   5   2  10     1336.31     1390.82     75.37 o 
   6   2  10      118.48      133.36     55.96 o 
   7   2  10       79.94      136.41     54.91 o 
   8   2  10     1869.35     1818.62     84.28 o 
   9   2  10      103.12       39.74     55.36 o 
  10   2  10     2516.51     2559.53    112.88 o 
  11   2  10      106.64       94.58     92.05 o 
  12   2  10       22.65       39.54     80.95 o 
  13   2  10      372.70      193.79    108.83 o 
  14   2  10        6.22       29.42     87.49 o 
  15   2  10        0.26      175.88    131.18 o 
  16   2  10      946.81     1108.98    169.64 o 
   1   3  10     2176.11     2229.20    142.76 o 
   2   3  10    11812.42    11691.90    177.37 o 
   3   3  10     1029.80     1051.50    110.18 o 
   4   3  10     3681.80     3533.43    102.65 o 
   5   3  10      899.15      924.76     83.28 o 
   6   3  10     6245.33     6166.79    143.89 o 
   7   3  10      272.93      267.77     60.11 o 
   8   3  10     2738.33     2763.18     98.48 o 
   9   3  10       18.47      -54.04     54.04 o 
  10   3  10     2034.71     2087.36     96.52 o 
  11   3  10       20.75       73.60     62.10 o 
  12   3  10       57.97       77.55     72.05 o 
  13   3  10        0.27      -81.41     81.41 o 
  14   3  10       38.87       -3.49     89.74 o 
  15   3  10       54.57      174.88    168.76 o 
   0   4  10     1351.01     1436.20    153.72 o 
   1   4  10      896.07      895.49     64.25 o 
   2   4  10     4120.58     4072.49    111.59 o 
   3   4  10      414.34      461.85     61.84 o 
   4   4  10     1117.80     1258.18     76.87 o 
   5   4  10     1327.16     1300.60     84.46 o 
   6   4  10       47.49       94.88     61.51 o 
   7   4  10       55.67      106.53     55.44 o 
   8   4  10     1421.83     1390.15     83.39 o 
   9   4  10       53.88       29.06     58.29 o 
  10   4  10     1818.63     2000.17     99.45 o 
  11   4  10       96.16       63.38     64.29 o 
  12   4  10       23.40      -17.83     67.28 o 
  13   4  10      296.34      493.11     89.94 o 
  14   4  10       27.12      -46.30    102.19 o 
  15   4  10        0.26     -129.52    129.52 o 
   1   5  10      138.53      218.77     64.81 o 
   2   5  10     8935.61     8923.04    176.85 o 
   3   5  10       72.34      121.13     54.38 o 
   4   5  10      265.24      378.14     69.04 o 
   5   5  10      468.03      506.51     71.96 o 
   6   5  10     1144.65     1136.75     84.33 o 
   7   5  10      306.00      200.56     60.02 o 
   8   5  10      818.20      863.10     77.56 o 
   9   5  10       37.70       39.28     65.56 o 
  10   5  10      559.63      790.60     83.30 o 
  11   5  10       66.03       83.53     72.59 o 
  12   5  10        3.33      -18.04     70.39 o 
  13   5  10        5.20      -84.89     84.89 o 
  14   5  10       10.15      188.27    111.97 o 
   0   6  10      962.45     1085.27    125.97 o 
   1   6  10       41.96       16.07     61.03 o 
   2   6  10      966.01     1055.44     79.87 o 
   3   6  10      356.59      378.75     67.11 o 
   4   6  10      222.95      188.42     64.44 o 
   5   6  10      417.71      406.00     74.86 o 
   6   6  10      551.12      656.08     78.08 o 
   7   6  10      576.52      567.27     73.99 o 
   8   6  10     3441.42     3397.54    138.81 o 
   9   6  10      405.82      289.76     72.58 o 
  10   6  10     2359.50     2354.88    113.19 o 
  11   6  10      283.32      225.71     84.23 o 
  12   6  10      111.55      149.37     92.46 o 
  13   6  10      166.36      243.35    101.02 o 
  14   6  10       10.17       71.23    120.14 o 
   1   7  10       99.80      108.01     64.02 o 
   2   7  10     5988.73     5631.23    215.64 o 
   3   7  10       52.27      114.57     75.22 o 
   4   7  10        6.21      -63.50     80.21 o 
   5   7  10      255.54      400.24     98.05 o 
   6   7  10      536.77      440.53     78.43 o 
   7   7  10      148.25      156.52     71.63 o 
   8   7  10      413.91      381.38     81.20 o 
   9   7  10       35.91       97.45     77.70 o 
  10   7  10      352.47      319.93     86.91 o 
  11   7  10       35.96      211.08     93.39 o 
  12   7  10        2.83      -12.44     92.28 o 
  13   7  10        4.16       -0.68     99.52 o 
   0   8  10      796.27      805.07    154.49 o 
   1   8  10      328.96      353.60    139.11 o 
   2   8  10     1930.90     1794.07    143.18 o 
   3   8  10      121.37       28.56     89.90 o 
   4   8  10      680.44      648.78    105.92 o 
   5   8  10      355.61      306.89     99.75 o 
   6   8  10        2.85       20.44     86.22 o 
   7   8  10       42.80       73.09     82.62 o 
   8   8  10      682.28      651.51    144.72 o 
   9   8  10        5.66      -75.03     75.03 o 
  10   8  10      796.18      854.62    113.49 o 
  11   8  10       41.05      123.73     98.03 o 
   1   9  10      501.17      405.32    107.75 o 
   2   9  10     1844.35     2015.05    144.33 o 
   3   9  10      271.42      272.07     99.98 o 
   4   9  10      642.78      611.23    112.70 o 
   5   9  10      141.07      166.26    116.08 o 
   6   9  10     1338.20     1297.23    163.69 o 
   7   9  10       74.51      -19.73     81.65 o 
   8   9  10      558.41      474.63    102.93 o 
   9   9  10       18.41       28.90    163.83 o 
  10   9  10      616.32      542.07    145.94 o 
   0  10  10      596.12      577.70    174.05 o 
   1  10  10      281.78      157.09    102.62 o 
   2  10  10      987.07      604.26    120.70 o 
   3  10  10       74.42       26.44     98.49 o 
   4  10  10      314.22       74.18    104.70 o 
   5  10  10      328.44      329.39    117.10 o 
   6  10  10       16.18      -21.44     99.50 o 
   7  10  10       87.65       82.84    102.70 o 
   8  10  10      329.93      164.07    112.80 o 
   1  11  10        6.99      -46.14    105.80 o 
   2  11  10      914.03      910.81    136.74 o 
   3  11  10        3.03        0.32    111.70 o 
   4  11  10        0.40      -50.99    129.21 o 
   5  11  10       62.17       87.47    119.34 o 
   1   0  11      722.19      818.38    106.61 o 
   2   0  11     1082.50     1117.24    107.42 o 
   3   0  11      451.21      557.57    113.31 o 
   4   0  11     4625.95     4185.66    134.41 o 
   5   0  11     3541.11     3084.57    162.21 o 
   6   0  11      136.08       96.50     76.33 o 
   7   0  11       31.27      -27.30     99.89 o 
   8   0  11     1316.32     1314.86    145.25 o 
   9   0  11        9.44      -46.24    119.82 o 
  10   0  11      726.56      619.70    154.87 o 
  11   0  11       17.71      -44.95    121.91 o 
  12   0  11     1451.75     1236.36    254.97 o 
  13   0  11       19.87      145.63    147.98 o 
  14   0  11      200.24       90.79    390.13 o 
  15   0  11       86.27       47.03    157.01 o 
   0   1  11    40052.42    38705.66    542.28 o 
   1   1  11      366.30      392.63     64.96 o 
   2   1  11     2262.92     2177.74     84.04 o 
   3   1  11     1256.50     1257.49     61.28 o 
   4   1  11     3750.67     3692.55    105.40 o 
   5   1  11     2523.70     2402.35    104.59 o 
   6   1  11     1739.72     1810.17     87.65 o 
   7   1  11      475.20      458.12     96.26 o 
   8   1  11     3590.18     3965.88    170.01 o 
   9   1  11      300.18      329.31     72.05 o 
  10   1  11       20.08       90.06     77.82 o 
  11   1  11      582.05      735.93    148.29 o 
  12   1  11        8.77      165.76    101.52 o 
  13   1  11      323.91      433.93    111.62 o 
  14   1  11      347.12       61.72    106.78 o 
  15   1  11       50.81      178.91    113.67 o 
   1   2  11      635.63      569.01     51.68 o 
   2   2  11      343.23      250.68     59.18 o 
   3   2  11       97.58       56.23     55.08 o 
   4   2  11      700.83      892.15     85.51 o 
   5   2  11      100.73       41.85     58.05 o 
   6   2  11      175.76      148.47     57.87 o 
   7   2  11       17.55       32.32     53.26 o 
   8   2  11      403.09      354.08     63.11 o 
   9   2  11        5.64       25.80     65.40 o 
  10   2  11     1589.82     1506.09    100.38 o 
  11   2  11       21.28       73.92     91.47 o 
  12   2  11     1092.70     1022.01    112.06 o 
  13   2  11       88.27      163.43    105.91 o 
  14   2  11       33.91      190.20    130.01 o 
  15   2  11      135.32      255.35    192.35 o 
   0   3  11    20255.51    20464.87    412.00 o 
   1   3  11      506.73      613.86     63.04 o 
   2   3  11     1299.76     1430.72    155.40 o 
   3   3  11     1866.03     1940.86     86.57 o 
   4   3  11     2350.30     2237.40     92.05 o 
   5   3  11      980.82      969.55     76.98 o 
   6   3  11     1823.10     2089.17     96.39 o 
   7   3  11      160.75      132.85     56.51 o 
   8   3  11     5138.31     5144.11    130.51 o 
   9   3  11       10.99      -41.94     58.88 o 
  10   3  11       22.04       18.33     63.33 o 
  11   3  11      329.07      318.79    108.28 o 
  12   3  11       75.41       80.28    110.91 o 
  13   3  11      219.21      155.20     95.08 o 
  14   3  11      557.95      738.27    115.35 o 
  15   3  11      381.86      590.61    151.48 o 
   1   4  11      517.16      433.37     73.07 o 
   2   4  11      230.22      288.67     70.15 o 
   3   4  11      167.27      205.50     66.71 o 
   4   4  11      401.59      507.13     66.64 o 
   5   4  11       33.77       67.75     62.22 o 
   6   4  11      136.04      262.29     65.73 o 
   7   4  11       17.45       30.80     54.87 o 
   8   4  11      287.49      267.07     66.30 o 
   9   4  11        1.22      -26.18     60.39 o 
  10   4  11     1280.31     1232.49     91.13 o 
  11   4  11       27.31       33.36     69.50 o 
  12   4  11      853.64      939.69    103.50 o 
  13   4  11       83.36      223.13    111.09 o 
  14   4  11       28.11      -21.43    108.16 o 
   0   5  11    23094.91    23710.38    469.94 o 
   1   5  11      205.31      235.12     68.24 o 
   2   5  11     1402.67     1472.26     96.91 o 
   3   5  11      781.12      758.03     80.14 o 
   4   5  11     1718.83     1778.13     95.26 o 
   5   5  11     1393.82     1383.28    130.54 o 
   6   5  11     1110.33     1262.47    103.28 o 
   7   5  11      389.31      362.16     73.16 o 
   8   5  11     2086.93     2435.84    105.99 o 
   9   5  11      222.85      290.26     72.40 o 
  10   5  11       27.67       23.39     68.50 o 
  11   5  11      389.34      137.31     74.76 o 
  12   5  11       19.41      -30.02     74.30 o 
  13   5  11      266.84      318.85     98.63 o 
  14   5  11      254.91       86.72    197.22 o 
   1   6  11      248.77      199.33     67.83 o 
   2   6  11      712.82      806.95     81.06 o 
   3   6  11      175.20       39.20    102.34 o 
   4   6  11     2166.50     1965.35    117.10 o 
   5   6  11     1553.04     1659.55    114.70 o 
   6   6  11       83.45       34.60     79.23 o 
   7   6  11       51.15       91.47     71.93 o 
   8   6  11      483.19      504.93     78.36 o 
   9   6  11        1.64       57.77     69.91 o 
  10   6  11      344.19      404.07     80.60 o 
  11   6  11       10.22      -73.16     73.16 o 
  12   6  11      703.56      670.87    112.07 o 
  13   6  11       12.97      147.06    101.44 o 
   0   7  11    14607.35    14452.77    426.08 o 
   1   7  11      172.41      126.51     71.20 o 
   2   7  11     1249.22     1324.87    107.81 o 
   3   7  11      647.03      676.61     96.77 o 
   4   7  11      845.02     1012.64    105.37 o 
   5   7  11     1086.30     1310.74    134.45 o 
   6   7  11      578.59      498.29     95.33 o 
   7   7  11      360.01      417.45     91.76 o 
   8   7  11     1419.13     1493.10    108.32 o 
   9   7  11      254.34      244.13     85.03 o 
  10   7  11       68.27       74.57     83.92 o 
  11   7  11      328.74      358.17    104.71 o 
  12   7  11        9.83      -49.69    107.54 o 
   1   8  11      114.96      130.20    111.64 o 
   2   8  11       29.67       27.51     91.19 o 
   3   8  11       37.83      -42.50     91.99 o 
   4   8  11      102.90        8.62     94.21 o 
   5   8  11       11.04       80.72    100.89 o 
   6   8  11       88.26      112.39     92.19 o 
   7   8  11        0.55        7.70     82.49 o 
   8   8  11       51.35       24.85    121.77 o 
   9   8  11        7.72       98.66    120.76 o 
  10   8  11      570.60      795.70    127.55 o 
  11   8  11       12.64      187.86    108.43 o 
   0   9  11     4155.73     3756.93    363.12 o 
   1   9  11      256.37      163.54    103.65 o 
   2   9  11      536.33      448.38    112.67 o 
   3   9  11      560.57      412.49    115.79 o 
   4   9  11      242.64      393.12    115.25 o 
   5   9  11      266.93       39.03    124.48 o 
   6   9  11      460.19      492.66    116.37 o 
   7   9  11       29.19        5.57     92.04 o 
   8   9  11     1380.76     1383.45    143.41 o 
   9   9  11        0.74       49.74    108.34 o 
   1  10  11      126.25      178.05    109.92 o 
   2  10  11       38.17      -56.53    102.54 o 
   3  10  11      158.04      231.62    115.53 o 
   4  10  11        6.01        1.73    148.56 o 
   5  10  11        9.14      234.39    141.25 o 
   6  10  11       70.27      147.44    118.37 o 
   7  10  11        2.17      -91.09     95.46 o 
   0  11  11     3655.53     2884.71    267.27 o 
   1  11  11       69.88     -110.22    110.22 o 
   2  11  11      464.57      359.76    126.53 o 
   3  11  11      153.71      -90.94    116.16 o 
   0   0  12     1395.04     1498.80    182.91 o 
   1   0  12      112.94      134.34    114.67 o 
   2   0  12        4.40      101.03     74.45 o 
   3   0  12     4675.96     4460.63    228.82 o 
   4   0  12      172.42      404.12    108.46 o 
   5   0  12     7284.89     7151.29    237.68 o 
   6   0  12     1271.90     1157.40    130.28 o 
   7   0  12      732.31      726.23    121.13 o 
   8   0  12      135.06      134.26     99.18 o 
   9   0  12      241.83      116.38    137.16 o 
  10   0  12      645.11      625.38    163.83 o 
  11   0  12     2098.79     1808.97    204.99 o 
  12   0  12      270.84      238.10    153.98 o 
  13   0  12      881.05     1247.44    198.10 o 
  14   0  12      233.48      288.64    168.91 o 
  15   0  12       36.37     -134.65    162.96 o 
   1   1  12       45.41      169.04     51.28 o 
   2   1  12     2942.46     3003.79     99.34 o 
   3   1  12       57.12       64.88     58.94 o 
   4   1  12      999.24     1010.12     75.71 o 
   5   1  12     1459.19     1479.44     95.93 o 
   6   1  12     3128.35     3173.16    124.10 o 
   7   1  12     1700.94     1836.02     91.77 o 
   8   1  12      234.31      155.74     69.61 o 
   9   1  12      239.88      200.05     92.21 o 
  10   1  12      148.34      426.76    109.07 o 
  11   1  12      151.03      136.58    121.50 o 
  12   1  12      116.54      170.92    107.04 o 
  13   1  12      375.80      340.45    116.93 o 
  14   1  12        4.51     -108.09    108.09 o 
   0   2  12     3051.27     3160.85    459.10 o 
   1   2  12     1411.14     1516.82     80.10 o 
   2   2  12        2.98      -45.55     57.86 o 
   3   2  12     3487.74     3423.40    108.13 o 
   4   2  12      303.93      387.87     67.03 o 
   5   2  12     4981.38     5231.88    129.88 o 
   6   2  12      938.92     1054.45     86.13 o 
   7   2  12      824.37      673.31     78.95 o 
   8   2  12       35.17      171.63     97.36 o 
   9   2  12      124.35      157.84     71.91 o 
  10   2  12      796.85      944.07    104.18 o 
  11   2  12      712.95      920.63    124.68 o 
  12   2  12      219.39      184.35    141.38 o 
  13   2  12      899.42     1083.52    138.55 o 
  14   2  12      174.17      268.35    130.29 o 
   1   3  12     1390.93     1491.24     95.69 o 
   2   3  12     2750.65     2653.35    111.64 o 
   3   3  12     4215.20     4165.26    153.36 o 
   4   3  12       83.28      124.78     61.16 o 
   5   3  12      111.47       -6.18     58.50 o 
   6   3  12     2005.77     2029.84    100.29 o 
   7   3  12      694.84      950.93     76.37 o 
   8   3  12      436.13      422.06     70.27 o 
   9   3  12       45.88       20.48     73.48 o 
  10   3  12      186.31      133.80     88.73 o 
  11   3  12      158.73      256.96     94.84 o 
  12   3  12      501.68      563.29    106.59 o 
  13   3  12      458.87      546.19    125.53 o 
  14   3  12        0.13      135.60    117.35 o 
   0   4  12     2106.64     2233.68    153.98 o 
   1   4  12     1157.72     1035.96     87.97 o 
   2   4  12       16.62       53.14     66.63 o 
   3   4  12     2660.89     2627.64    113.45 o 
   4   4  12      208.38      119.38     60.93 o 
   5   4  12     4060.91     4211.45    156.38 o 
   6   4  12      570.49      703.40     80.68 o 
   7   4  12      599.48      568.51     73.37 o 
   8   4  12       31.86      -61.46     64.68 o 
   9   4  12       84.80       29.58     66.99 o 
  10   4  12      592.81      491.79     90.12 o 
  11   4  12      618.42      579.84     94.14 o 
  12   4  12      162.72      214.72    101.13 o 
  13   4  12      878.40     1060.49    127.38 o 
   1   5  12       36.16      118.30     68.82 o 
   2   5  12     1559.00     1653.21    101.14 o 
   3   5  12       34.71       41.00     81.33 o 
   4   5  12      539.75      323.12     94.87 o 
   5   5  12      964.46      817.23    116.35 o 
   6   5  12     1735.65     1907.92    121.11 o 
   7   5  12     1014.31     1058.18     94.64 o 
   8   5  12      107.27      249.17     69.84 o 
   9   5  12      149.09      143.52     69.77 o 
  10   5  12       73.78      182.25     73.46 o 
  11   5  12       77.40      126.85     75.80 o 
  12   5  12       65.76       86.97     94.87 o 
  13   5  12      210.14       76.44    119.61 o 
   0   6  12      362.45      494.65    109.68 o 
   1   6  12        8.88       23.97     68.39 o 
   2   6  12        3.85       -6.75     70.15 o 
   3   6  12     2571.20     2532.57    132.56 o 
   4   6  12       23.88      -39.58     87.21 o 
   5   6  12     3833.69     4059.05    193.58 o 
   6   6  12      564.33      661.52    126.47 o 
   7   6  12      475.87      498.50     91.27 o 
   8   6  12       76.59      102.52     75.55 o 
   9   6  12      206.09      163.40     72.11 o 
  10   6  12      220.45      276.28     81.12 o 
  11   6  12     1285.55     1269.42    107.00 o 
  12   6  12      139.99      196.54    102.61 o 
   1   7  12        8.05       52.95     73.91 o 
   2   7  12      717.71      590.11    121.35 o 
   3   7  12       15.37       91.91     83.28 o 
   4   7  12      401.01      394.58     98.18 o 
   5   7  12      840.33      746.90    122.62 o 
   6   7  12     1038.88      882.55    163.19 o 
   7   7  12      719.21      625.13    122.52 o 
   8   7  12       37.07      110.41     81.77 o 
   9   7  12       62.49       19.72     84.32 o 
  10   7  12       54.25       95.29     94.45 o 
  11   7  12       41.98      -12.41    114.12 o 
   0   8  12      728.92      587.40    163.09 o 
   1   8  12      248.85      236.28    106.27 o 
   2   8  12        7.79        1.01    114.52 o 
   3   8  12     1289.82     1379.58    139.46 o 
   4   8  12       30.13       90.71    103.96 o 
   5   8  12     1793.66     1669.39    146.93 o 
   6   8  12      191.38      289.31    136.70 o 
   7   8  12      396.36      407.76     99.61 o 
   8   8  12       21.84       90.50    152.97 o 
   9   8  12      136.07      102.42    103.22 o 
  10   8  12      162.89      163.04    109.49 o 
   1   9  12      431.34      618.93    148.63 o 
   2   9  12      470.68      441.11    116.31 o 
   3   9  12     1191.94     1178.51    169.03 o 
   4   9  12        7.35      -60.38    108.21 o 
   5   9  12       73.69     -100.37    124.03 o 
   6   9  12      342.00      255.49    119.62 o 
   7   9  12      112.49      144.49    102.32 o 
   8   9  12       68.44      119.48    106.28 o 
   0  10  12      402.46       16.39    163.82 o 
   1  10  12      173.80      137.87    119.07 o 
   2  10  12       14.26       37.53    115.27 o 
   3  10  12      533.78      528.14    133.00 o 
   4  10  12        7.91       -7.86    141.82 o 
   5  10  12      990.81      861.24    174.25 o 
   1   0  13      325.22      380.90     82.21 o 
   2   0  13     6569.69     6110.13    300.68 o 
   3   0  13      139.24       42.87     96.73 o 
   4   0  13      131.16      101.10    104.95 o 
   5   0  13     2612.85     2083.50    152.68 o 
   6   0  13      582.99      735.62    149.35 o 
   7   0  13     1649.66     1878.27    230.15 o 
   8   0  13     1783.37     1950.46    201.59 o 
   9   0  13      152.24       92.15    227.96 o 
  10   0  13      854.70     1016.89    182.58 o 
  11   0  13        9.47      -40.36    209.09 o 
  12   0  13      204.50      157.72    155.64 o 
  13   0  13      247.32      770.86    191.49 o 
  14   0  13       33.81       53.86    171.85 o 
   0   1  13      903.59     1043.84    122.89 o 
   1   1  13      359.55      359.92     64.49 o 
   2   1  13     3398.53     3555.68    160.51 o 
   3   1  13     2739.11     2927.11    119.17 o 
   4   1  13     2007.90     1811.96    103.49 o 
   5   1  13     2203.75     2427.67    162.64 o 
   6   1  13      190.00      133.05     76.07 o 
   7   1  13       28.69      -79.57     79.57 o 
   8   1  13      550.35      558.98     97.39 o 
   9   1  13      226.22      218.33    104.85 o 
  10   1  13     2582.93     2745.49    164.20 o 
  11   1  13      552.47      664.64    120.85 o 
  12   1  13        5.49      146.27    108.95 o 
  13   1  13      500.62      626.96    127.76 o 
  14   1  13       13.84       52.93    117.95 o 
   1   2  13      673.27      747.78     83.81 o 
   2   2  13      839.00     1095.22     90.50 o 
   3   2  13      278.25      234.57     63.79 o 
   4   2  13     1019.97     1054.46     80.58 o 
   5   2  13     1413.39     1385.73     91.47 o 
   6   2  13     1531.88     1447.29    111.78 o 
   7   2  13      967.75     1066.67     92.26 o 
   8   2  13      886.67      860.28     92.29 o 
   9   2  13       46.59      164.25     89.38 o 
  10   2  13      534.23      593.52    120.13 o 
  11   2  13      112.03      240.38    108.73 o 
  12   2  13       22.83       42.66    129.78 o 
  13   2  13       45.96      -20.27    112.97 o 
   0   3  13      442.42      428.58    113.81 o 
   1   3  13       11.33       23.98     75.32 o 
   2   3  13     1370.63     1477.14     98.55 o 
   3   3  13     2387.91     2540.63    115.16 o 
   4   3  13      509.72      659.28     74.88 o 
   5   3  13      965.92     1037.34    100.29 o 
   6   3  13      123.69      134.39     66.89 o 
   7   3  13       70.13       18.94     68.11 o 
   8   3  13      450.59      476.19     83.99 o 
   9   3  13      143.10      321.80     85.04 o 
  10   3  13     1013.49      915.91    102.23 o 
  11   3  13      337.77      147.34    147.12 o 
  12   3  13        3.88       58.06    202.60 o 
  13   3  13      894.20     1084.65    149.82 o 
   1   4  13      551.23      705.23     85.03 o 
   2   4  13      581.88      471.42     82.17 o 
   3   4  13      277.85      239.11     74.88 o 
   4   4  13      973.32      823.33    169.35 o 
   5   4  13     1031.37      984.01    126.52 o 
   6   4  13     1199.37     1108.71    108.16 o 
   7   4  13      731.61      777.37     97.81 o 
   8   4  13      649.58      573.63     88.99 o 
   9   4  13       33.53       23.57     78.27 o 
  10   4  13      426.92      468.85     91.35 o 
  11   4  13       96.41      161.39     90.50 o 
  12   4  13       10.89       14.42    100.87 o 
  13   4  13       26.81       60.57    122.59 o 
   0   5  13      704.01      574.93    121.15 o 
   1   5  13      245.43      181.57     76.34 o 
   2   5  13     2202.46     1944.26    115.46 o 
   3   5  13     1535.27     1467.16    167.07 o 
   4   5  13     1243.36     1261.18    114.82 o 
   5   5  13     1425.10     1505.79    119.93 o 
   6   5  13       65.70      -32.04     98.44 o 
   7   5  13       10.26      -89.34     89.34 o 
   8   5  13      363.78      280.65     82.92 o 
   9   5  13      117.91       88.63     71.31 o 
  10   5  13     1568.84     1667.76    124.19 o 
  11   5  13      407.69      592.14    116.84 o 
  12   5  13       22.90       50.58    105.86 o 
   1   6  13      143.54      260.59     82.31 o 
   2   6  13     3079.50     3187.53    190.15 o 
   3   6  13       41.50       48.49     85.47 o 
   4   6  13      162.87       19.16     89.18 o 
   5   6  13     1283.15     1236.21    141.02 o 
   6   6  13      141.73        9.40    105.70 o 
   7   6  13      832.65      859.88    107.70 o 
   8   6  13      819.32      763.48    114.02 o 
   9   6  13       51.20       -0.46     81.24 o 
  10   6  13      435.58      236.52    115.88 o 
  11   6  13       11.11      221.45    106.11 o 
   0   7  13      726.49      580.20    128.56 o 
   1   7  13      288.47      284.76     95.33 o 
   2   7  13     1617.07     1468.86    124.60 o 
   3   7  13     1244.43     1476.12    123.92 o 
   4   7  13      837.62      659.48    108.55 o 
   5   7  13      960.66      936.15    117.64 o 
   6   7  13        7.29      -33.80     88.58 o 
   7   7  13        2.59       13.88     88.15 o 
   8   7  13      370.34      396.49     93.08 o 
   9   7  13       37.02      109.33     89.63 o 
  10   7  13     1031.99     1041.74    128.27 o 
   1   8  13      182.06       28.63     92.46 o 
   2   8  13      138.78      123.10     96.87 o 
   3   8  13       69.12      -45.23     90.99 o 
   4   8  13      311.82      213.49    117.00 o 
   5   8  13      444.75      561.65    113.63 o 
   6   8  13      345.73      364.44    145.79 o 
   7   8  13      336.30      210.30    118.67 o 
   8   8  13      236.95       80.10    100.63 o 
   0   9  13      382.32      262.45    162.45 o 
   1   9  13        1.26       77.00    116.22 o 
   2   9  13      412.03      200.62    136.97 o 
   3   9  13      678.70      535.02    170.96 o 
   4   9  13      101.97      -33.41    119.80 o 
   5   9  13      262.95      212.28    151.75 o 
   6   9  13        0.03      -96.94    166.60 o 
   1  10  13      102.55      214.45    128.64 o 
   2  10  13       17.20     -110.47    114.23 o 
   0   0  14    14225.58    15100.70    684.94 o 
   1   0  14      173.18       90.13    104.43 o 
   2   0  14      461.40      666.06    117.29 o 
   3   0  14      430.26      310.33    160.36 o 
   4   0  14      727.28      698.33    123.76 o 
   5   0  14       99.09      -10.72    103.73 o 
   6   0  14     3612.07     3718.93    259.08 o 
   7   0  14       89.64      142.63    120.27 o 
   8   0  14     3755.80     3500.39    376.67 o 
   9   0  14       77.76      117.23    148.98 o 
  10   0  14      106.04       99.65    152.12 o 
  11   0  14      192.90       -6.17    154.48 o 
  12   0  14        0.37      180.09    172.32 o 
  13   0  14       77.71       84.75    247.88 o 
   1   1  14      472.06      522.24     82.53 o 
   2   1  14      106.16      100.68     71.35 o 
   3   1  14      853.90      944.21     93.61 o 
   4   1  14      551.99      630.86    102.80 o 
   5   1  14       37.08      -72.54     72.54 o 
   6   1  14       79.97       89.83     81.95 o 
   7   1  14       22.10        6.88     86.15 o 
   8   1  14      227.62      215.97     95.16 o 
   9   1  14       18.21       38.90    105.01 o 
  10   1  14      854.45     1133.75    136.79 o 
  11   1  14       58.33      106.53    188.63 o 
  12   1  14      623.17      315.33    127.67 o 
  13   1  14        1.41      -74.39    159.94 o 
   0   2  14     9746.09    10106.24    297.16 o 
   1   2  14      562.60      563.44    110.47 o 
   2   2  14      117.87       73.69     72.21 o 
   3   2  14        1.40       -2.07     73.00 o 
   4   2  14     1716.36     1782.49    136.04 o 
   5   2  14       99.33       25.15    111.14 o 
   6   2  14     2093.51     2425.66    134.35 o 
   7   2  14      328.12      326.58     96.72 o 
   8   2  14     3090.14     3174.82    154.22 o 
   9   2  14        1.90     -102.92    102.92 o 
  10   2  14        0.79      -43.18    104.80 o 
  11   2  14       62.98      150.04    116.15 o 
  12   2  14       46.37       51.67    119.75 o 
   1   3  14       28.45      100.23     75.23 o 
   2   3  14       98.86      137.85     76.63 o 
   3   3  14        2.34       90.37     76.48 o 
   4   3  14       48.65       75.53     89.59 o 
   5   3  14        3.13       19.19     83.17 o 
   6   3  14      548.40      545.25    117.14 o 
   7   3  14       45.35      249.44     81.51 o 
   8   3  14      510.25      578.63     92.33 o 
   9   3  14      105.15      157.17     98.33 o 
  10   3  14      390.48      383.63    122.31 o 
  11   3  14      211.25      314.36    132.78 o 
  12   3  14      239.78      303.45    128.20 o 
   0   4  14     7147.15     7410.30    265.33 o 
   1   4  14      413.76      350.51     84.47 o 
   2   4  14       68.15       55.92     78.19 o 
   3   4  14        2.04      -70.96     70.96 o 
   4   4  14     1239.22     1262.28    127.75 o 
   5   4  14       85.38       30.49    130.66 o 
   6   4  14     1663.20     1790.39    122.84 o 
   7   4  14      242.09      268.58    110.20 o 
   8   4  14     2421.23     2548.93    146.91 o 
   9   4  14        4.36        9.80     82.43 o 
  10   4  14        4.99      -42.39     88.13 o 
  11   4  14       65.55       63.78    119.89 o 
  12   4  14       62.76       93.59    191.52 o 
   1   5  14      304.28      319.70     86.29 o 
   2   5  14       87.63       43.67     80.10 o 
   3   5  14      555.01      551.48     97.96 o 
   4   5  14      255.88      172.41     94.89 o 
   5   5  14       27.57      -44.73     88.52 o 
   6   5  14       74.85      -97.14    101.96 o 
   7   5  14       11.38       -3.77    108.12 o 
   8   5  14      110.73      -38.51     95.41 o 
   9   5  14       17.91      109.78     99.99 o 
  10   5  14      555.12      465.88    115.03 o 
  11   5  14       46.52      -45.45    105.23 o 
   0   6  14     6647.52     6779.46    345.29 o 
   1   6  14       89.27      151.52     82.92 o 
   2   6  14      358.68      334.88     99.79 o 
   3   6  14      247.96      280.73     96.36 o 
   4   6  14      163.07      203.10     95.29 o 
   5   6  14       67.05      -12.47     91.81 o 
   6   6  14     1892.62     1863.34    288.58 o 
   7   6  14       62.04       37.50     89.27 o 
   8   6  14     2019.79     1942.48    172.14 o 
   9   6  14       75.03      170.38    144.81 o 
  10   6  14      126.48       97.27    110.43 o 
   1   7  14      165.96      159.15     98.14 o 
   2   7  14      116.16      254.55    101.66 o 
   3   7  14      344.88      346.14    103.91 o 
   4   7  14      216.39      202.27    102.70 o 
   5   7  14       22.58       -4.32     98.41 o 
   6   7  14       29.74      -91.49     92.53 o 
   7   7  14        2.62      136.80    100.88 o 
   8   7  14       46.13      108.78     92.63 o 
   0   8  14     2691.65     2784.16    256.95 o 
   1   8  14      166.05       74.11    101.75 o 
   2   8  14      114.69       67.88    123.88 o 
   3   8  14        0.07      -39.55     99.34 o 
   4   8  14      224.29      191.66    109.97 o 
   5   8  14       48.93      -27.74    107.71 o 
   6   8  14      703.68      397.85    118.31 o 
   7   8  14      147.75      121.38    118.95 o 
   1   9  14        0.86     -121.95    121.95 o 
   2   9  14       19.95      -28.78    125.17 o 
   3   9  14        2.84       27.19    149.26 o 
   4   9  14        3.22       37.34    122.54 o 
   1   0  15       63.64       36.73    156.38 o 
   2   0  15     4707.95     5005.96    445.40 o 
   3   0  15       26.14      -79.13    122.28 o 
   4   0  15      177.23      190.27    119.75 o 
   5   0  15      485.35      328.01    128.72 o 
   6   0  15      878.34      977.78    149.70 o 
   7   0  15      792.76     1067.72    187.79 o 
   8   0  15      113.98      184.91    154.83 o 
   9   0  15       10.96       94.22    158.34 o 
  10   0  15      220.24      299.32    184.17 o 
  11   0  15        9.53      -81.84    148.49 o 
  12   0  15       54.18      -42.93    171.19 o 
   0   1  15      155.79      -22.13    176.14 o 
   1   1  15        5.35      -87.05     87.05 o 
   2   1  15      576.60      584.38    156.03 o 
   3   1  15     2608.76     2612.99    144.90 o 
   4   1  15       39.19      -43.27     90.45 o 
   5   1  15     1444.39     1471.45    120.40 o 
   6   1  15      229.54      222.61     98.26 o 
   7   1  15      142.68      254.04    101.07 o 
   8   1  15      270.17      418.08    144.08 o 
   9   1  15      467.12      262.32    117.65 o 
  10   1  15      751.47      948.45    143.21 o 
  11   1  15      359.80      174.30    124.60 o 
  12   1  15        3.22      -77.94    119.68 o 
   1   2  15      311.52      313.94     85.13 o 
   2   2  15     4255.37     4320.92    174.19 o 
   3   2  15      220.89      256.44    123.94 o 
   4   2  15      211.51      250.35    102.48 o 
   5   2  15      385.00      440.31    113.36 o 
   6   2  15     1505.30     1602.16    149.48 o 
   7   2  15      313.00      307.57    103.89 o 
   8   2  15      314.71      253.85    115.82 o 
   9   2  15       70.81      163.24    122.13 o 
  10   2  15      420.43      657.53    214.25 o 
  11   2  15       11.23      -62.50    118.05 o 
   0   3  15      172.40       30.86    118.23 o 
   1   3  15       13.55       32.32     81.49 o 
   2   3  15      349.91      368.69     89.59 o 
   3   3  15     1088.73     1067.65    166.01 o 
   4   3  15       68.34      127.73    109.49 o 
   5   3  15      776.61      776.78    129.49 o 
   6   3  15      409.57      382.69    117.19 o 
   7   3  15      126.04       23.39    104.65 o 
   8   3  15      260.92      423.80    124.02 o 
   9   3  15      146.17       15.56    101.06 o 
  10   3  15      555.45      822.73    144.18 o 
  11   3  15      383.70      464.03    134.89 o 
   1   4  15      222.28      364.95     90.84 o 
   2   4  15     3063.27     2983.16    161.16 o 
   3   4  15      186.03      181.40     93.65 o 
   4   4  15      166.27      216.70     96.90 o 
   5   4  15      284.78      523.42    108.91 o 
   6   4  15     1118.28     1171.74    144.54 o 
   7   4  15      266.06      200.07     98.98 o 
   8   4  15      238.69      100.69    115.25 o 
   9   4  15       41.88     -107.84    107.84 o 
  10   4  15      322.01      458.91    137.44 o 
   0   5  15      149.59      203.74    126.46 o 
   1   5  15       17.87      119.45     85.53 o 
   2   5  15      320.39      204.24    101.92 o 
   3   5  15     1697.61     1429.52    128.46 o 
   4   5  15       13.45       -8.75     95.85 o 
   5   5  15     1018.32      944.35    121.99 o 
   6   5  15       90.30      -50.61    114.75 o 
   7   5  15      124.97      110.86    119.25 o 
   8   5  15      185.29      246.66    108.67 o 
   9   5  15      358.84      339.80    115.11 o 
   1   6  15       21.76      -91.11     91.11 o 
   2   6  15     2004.15     2015.58    145.34 o 
   3   6  15        3.84        5.47     96.45 o 
   4   6  15       51.11       57.01     98.91 o 
   5   6  15      302.77      363.89    112.98 o 
   6   6  15      370.17      357.24    107.02 o 
   7   6  15      446.47      532.18    141.96 o 
   8   6  15       38.64       62.54    108.42 o 
   0   7  15      173.10      161.85    168.39 o 
   1   7  15       50.54      248.94    106.69 o 
   2   7  15      258.45      104.20    104.18 o 
   3   7  15     1156.34      763.48    134.64 o 
   4   7  15       14.95      -63.95    104.80 o 
   5   7  15      663.17      576.93    126.68 o 
   6   7  15       48.95     -100.88    100.88 o 
   7   7  15      109.98      226.83    113.61 o 
   1   8  15       90.00      157.16    147.30 o 
   2   8  15     1146.78      955.27    133.69 o 
   3   8  15       48.42      -85.95    104.88 o 
   4   8  15       19.91     -108.65    108.65 o 
   0   0  16      213.88      114.71    237.35 o 
   1   0  16      186.65       89.80    172.51 o 
   2   0  16      798.49      520.14    264.99 o 
   3   0  16     1514.23     1688.54    236.83 o 
   4   0  16     1543.23     1723.64    240.06 o 
   5   0  16     2162.79     2101.46    183.80 o 
   6   0  16       21.31     -125.16    158.59 o 
   7   0  16        0.53     -111.95    142.93 o 
   8   0  16       20.04      -63.29    161.19 o 
   9   0  16       40.68      -34.32    222.85 o 
  10   0  16      435.10      371.66    194.96 o 
   1   1  16      482.85      629.23    144.02 o 
   2   1  16      634.97      405.34    126.95 o 
   3   1  16      121.79      -13.05     99.69 o 
   4   1  16      611.11      559.81    127.58 o 
   5   1  16      924.10      788.55    144.09 o 
   6   1  16      276.08      300.78    125.10 o 
   7   1  16      447.33      607.76    113.74 o 
   8   1  16      732.57      819.41    137.87 o 
   9   1  16       61.69      226.01    150.94 o 
  10   1  16       84.25      188.41    129.94 o 
   0   2  16        8.26     -162.45    162.45 o 
   1   2  16        5.04       52.62     96.95 o 
   2   2  16      672.68      687.99    117.90 o 
   3   2  16     1354.81     1286.74    133.52 o 
   4   2  16     1156.40     1455.46    175.89 o 
   5   2  16     2260.40     2693.85    178.47 o 
   6   2  16        1.64       -8.79    115.31 o 
   7   2  16       37.08       87.72    118.26 o 
   8   2  16        0.24      142.05    140.23 o 
   9   2  16       71.87        9.82    145.47 o 
  10   2  16      526.31      707.92    144.82 o 
   1   3  16      792.06      931.38    106.07 o 
   2   3  16      730.89      783.91    120.89 o 
   3   3  16      335.34      618.05    116.32 o 
   4   3  16      308.52      265.33    181.47 o 
   5   3  16      538.22      735.68    155.93 o 
   6   3  16      147.08       -4.16    112.32 o 
   7   3  16      402.64      345.24    129.53 o 
   8   3  16      288.97      201.00    127.19 o 
   9   3  16       23.47       43.57    174.12 o 
  10   3  16       29.89      180.41    270.30 o 
   0   4  16        9.14       -6.20    126.73 o 
   1   4  16        2.40      -83.90     83.90 o 
   2   4  16      564.15      432.20     99.36 o 
   3   4  16     1121.10     1181.89    134.43 o 
   4   4  16      976.92     1227.43    253.21 o 
   5   4  16     1902.25     2021.29    173.22 o 
   6   4  16        3.06      134.68    123.35 o 
   7   4  16       44.69      165.31    157.71 o 
   8   4  16        3.26      -21.62    155.38 o 
   9   4  16       47.93      114.36    195.26 o 
   1   5  16      294.72      265.23     97.71 o 
   2   5  16      352.29      411.09    110.30 o 
   3   5  16       93.88       61.17    113.55 o 
   4   5  16      343.94      219.58    105.79 o 
   5   5  16      563.73      622.37    142.29 o 
   6   5  16      142.01      277.32    133.98 o 
   7   5  16      339.88      271.57    138.05 o 
   8   5  16      465.90      482.89    122.29 o 
   0   6  16       39.79     -126.56    126.56 o 
   1   6  16      159.42       70.69    105.15 o 
   2   6  16      447.11      317.73    114.08 o 
   3   6  16      917.67      892.19    127.76 o 
   4   6  16      800.28     1008.59    196.91 o 
   5   6  16     1165.21     1241.63    143.16 o 
   6   6  16        0.48      389.05    141.52 o 
   1   7  16      152.47       40.95    113.41 o 
   2   7  16      145.29       28.70    113.67 o 
   3   7  16       34.93      -10.51    116.01 o 
   4   7  16      204.43      222.35    120.46 o 
   1   0  17        5.54     -166.12    204.19 o 
   2   0  17        0.97     -162.87    162.87 o 
   3   0  17      228.53       66.70    197.20 o 
   4   0  17      196.78      201.02    183.44 o 
   5   0  17        4.73     -206.72    250.59 o 
   6   0  17       12.85     -160.60    242.36 o 
   7   0  17      142.04      137.45    267.17 o 
   8   0  17      538.55      359.03    222.85 o 
   9   0  17       74.39     -144.61    247.36 o 
   0   1  17     4630.82     4717.45    323.55 o 
   1   1  17      111.48       13.81    124.83 o 
   2   1  17      257.57      380.14    131.13 o 
   3   1  17      221.27       51.47    123.21 o 
   4   1  17      661.11      450.27    152.76 o 
   5   1  17      139.03      190.32    126.85 o 
   6   1  17      453.51      345.31    128.24 o 
   7   1  17       74.21      150.41    147.16 o 
   8   1  17     1455.40     1930.55    265.57 o 
   9   1  17       23.43      315.94    159.76 o 
   1   2  17      194.62      181.92    131.56 o 
   2   2  17       15.45      -38.56    121.79 o 
   3   2  17      649.58      532.63    120.21 o 
   4   2  17      167.88      156.49    151.14 o 
   5   2  17       10.05      -60.39    121.20 o 
   6   2  17        0.25       24.64    124.40 o 
   7   2  17      196.21      136.40    133.39 o 
   8   2  17       92.52       30.82    149.26 o 
   0   3  17     2766.42     3127.47    291.12 o 
   1   3  17      200.21      212.37    111.08 o 
   2   3  17      129.44      -77.17    107.17 o 
   3   3  17      208.69      188.36    127.53 o 
   4   3  17      180.37       14.55    140.93 o 
   5   3  17       77.77       30.20    127.73 o 
   6   3  17     1204.44     1290.17    162.30 o 
   7   3  17       12.58      234.92    137.25 o 
   8   3  17     1657.62     1474.71    175.09 o 
   1   4  17      163.99       97.87    112.73 o 
   2   4  17        6.30     -116.22    116.22 o 
   3   4  17      554.23      690.92    145.06 o 
   4   4  17      133.63      116.11    133.26 o 
   5   4  17       11.26       16.46    153.05 o 
   6   4  17        4.33      -64.82    161.60 o 
   7   4  17      154.40      318.12    143.45 o 
   0   5  17     2949.44     3067.77    222.69 o 
   1   5  17       50.36      176.05    112.41 o 
   2   5  17      230.69       64.50    110.19 o 
   3   5  17      139.90      200.28    136.07 o 
   4   5  17      270.31      133.06    137.34 o 
   5   5  17       79.33       46.14    136.27 o 
   6   5  17      324.98      111.38    151.60 o 
   1   6  17        2.77       72.57    113.19 o 
   2   6  17        2.49      -26.62    113.49 o 
   3   6  17       94.25      -82.02    119.82 o 
   0   0  18      268.03      772.12    302.42 o 
   1   0  18      388.11      862.38    226.55 o 
   2   0  18      268.58     1006.64    226.00 o 
   3   0  18      374.73      440.99    201.77 o 
   4   0  18       14.55     -186.02    217.85 o 
   5   0  18      129.41      245.75    197.24 o 
   6   0  18       74.26      477.83    294.08 o 
   7   0  18       46.72     -115.75    234.01 o 
   1   1  18        5.12     -125.95    125.95 o 
   2   1  18     2385.39     2261.94    196.13 o 
   3   1  18       20.28      169.19    138.67 o 
   4   1  18        5.73       20.52    137.98 o 
   5   1  18        0.67     -142.97    142.97 o 
   6   1  18      737.02     1130.88    244.07 o 
   7   1  18       26.50      247.71    205.92 o 
   0   2  18      291.66     1004.37    228.32 o 
   1   2  18      101.67      371.65    186.58 o 
   2   2  18      367.00      356.94    150.55 o 
   3   2  18      633.68      565.20    151.14 o 
   4   2  18       55.98      -50.90    153.32 o 
   5   2  18      834.35      899.89    238.59 o 
   6   2  18        2.91       72.80    138.26 o 
   1   3  18       19.58       48.94    138.96 o 
   2   3  18     1186.21     1461.05    181.11 o 
   3   3  18        2.37      182.18    162.16 o 
   4   3  18        2.02      128.40    131.56 o 
   5   3  18        7.13      -56.16    133.34 o 
   0   4  18      292.51      375.24    241.21 o 
   1   4  18      106.04      -41.83    138.90 o 
   2   4  18      336.77      851.04    156.38 o 
   3   4  18      578.19      587.61    156.13 o 
   4   4  18       60.61      -55.48    137.19 o 
   1   5  18        2.46      195.92    142.84 o 
   1   0  19      152.43      163.64    204.67 o 
   2   0  19        7.65     -318.59    318.59 o 
   3   0  19      139.99     -131.63    281.57 o 
   0   1  19      460.23      255.12    209.31 o 
   1   1  19        4.97     -135.49    135.49 o 
   2   1  19       87.99      121.68    151.61 o 
   3   1  19      578.45      404.73    158.97 o 
   1   2  19      125.33      271.35    158.98 o 
   2   2  19       76.08       31.67    150.17 o 
                                                 
